# Supplementary material for: Live biotherapeutic enterococcus lactis MNC-168 promotes the efficacy of immune checkpoint blockade in cancer therapy by activating STING pathway via bacterial membrane vesicles
Source: Gut Microbes. 2025 Sep 12;17(1):2557978. doi: 10.1080/19490976.2025.2557978 (PMC12439585; doi:10.1080/19490976.2025.2557978)
Supplement: Supplementary file 2.xlsx [file KGMI_A_2557978_SM1836.xlsx]

## Sheet: PRJEB22863-species_pvalue
Supplementary file 2. Bacterial species enrichment analysis of NSCLC and RCC patients with response or non-response to immunotherapy
	PRJEB22863-species-qvalue	PRJEB22863-species-pvalue	PRJEB22863-species-NR_occurrence	PRJEB22863-species-R_occurrence	PRJEB22863-species-NR_mean	PRJEB22863-species-R_mean	PRJEB22863-species-enriched	FC	log2FC	-log10(pvalue)	Group
Alloscardovia_omnicolens	0.502464	0.049758	0.0681818	0	2.00432e-05	0	NR	4.98923e-16	-50.832	1.30314	NR
Atopobium_parvulum	0.502464	0.049758	0.0681818	0	1.2425e-05	0	NR	8.04829e-16	-50.1422	1.30314	NR
Gordonibacter_urolithinfaciens	0.502464	0.0340775	0.0227273	0.142857	6.63636e-07	3.20821e-05	R	48.343	5.59523	1.46753	R
Bacteroides_clarus	0.502464	0.0127092	0.136364	0.375	0.00202122	0.000852536	NR	0.421793	-1.24539	1.89588	NR
Bacteroides_nordii	0.502464	0.0455218	0.159091	0.375	0.000346941	5.52107e-05	NR	0.159136	-2.65167	1.34178	NR
Bacteroides_sp_CAG_661	0.502464	0.0381621	0.0454545	0.178571	0.0001774	0.00865804	R	48.8052	5.60896	1.41837	R
Prevotella_sp_CAG_617	0.502464	0.049758	0.0681818	0	0.00223429	0	NR	4.4757e-18	-57.6326	1.30314	NR
Alistipes_sp_58_9_plus	0.502464	0.0301183	0.0454545	0.196429	0.000331984	0.00134837	R	4.06155	2.02203	1.52117	R
Alistipes_sp_An66	0.502464	0.0225801	0.0909091	0	0.000501989	0	NR	1.99208e-17	-55.4785	1.64627	NR
Parabacteroides_distasonis	0.502464	0.00441781	0.886364	0.857143	0.044802	0.0173146	NR	0.386469	-1.37158	2.35479	NR
Enterococcus_faecium	0.502464	0.0442629	0.0454545	0.178571	3.69455e-05	0.000205979	R	5.57521	2.47903	1.35396	R
Clostridium_sp_CAG_921	0.502464	0.049758	0.0681818	0	6.40023e-05	0	NR	1.56244e-16	-52.507	1.30314	NR
Clostridium_bolteae	0.502464	0.039095	0.681818	0.589286	0.00688299	0.00111502	NR	0.161997	-2.62596	1.40788	NR
Robinsoniella_sp_RHS	0.502464	0.049758	0.0681818	0	0.000288432	0	NR	3.46702e-17	-54.6791	1.30314	NR
Roseburia_sp_CAG_303	0.502464	0.0205825	0.136364	0.0178571	0.000311243	3.3625e-06	NR	0.0108034	-6.53236	1.6865	NR
Sellimonas_intestinalis	0.502464	0.0170367	0.454545	0.214286	0.00051852	0.00045168	NR	0.871095	-0.199099	1.76862	NR
Firmicutes_bacterium_CAG_194	0.502464	0.0454275	0.181818	0.0535714	0.000425889	2.41429e-05	NR	0.0566882	-4.14081	1.34268	NR
Veillonella_atypica	0.502464	0.0345312	0.386364	0.196429	0.000524707	8.1125e-05	NR	0.15461	-2.69329	1.46179	NR
Cloacibacillus_porcorum	0.502464	0.010129	0.0227273	0.196429	0.000206998	0.00140456	R	6.7854	2.76243	1.99443	R
Akkermansia_muciniphila	0.502464	0.017935	0.477273	0.660714	0.0116386	0.0260572	R	2.23886	1.16277	1.7463	R
Streptococcus_virus_7201	0.502464	0.0440815	0	0.0892857	0	3.68036e-05	R	3680357142857140	51.7088	1.35574	R
Lactobacillus_phage_JCL1032	0.502464	0.0440815	0	0.0892857	0	3.05143e-05	R	3051428571428570	51.4384	1.35574	R
Lactococcus_phage_BK5_T	0.502464	0.0265261	0	0.107143	0	8.60536e-06	R	860535714285715	49.6122	1.57633	R
Streptococcus_phage_SM1	0.502464	0.049758	0.0681818	0	2.7775e-05	0	NR	3.60036e-16	-51.3027	1.30314	NR
Methanobrevibacter_smithii	0.502464	0.302702	0.340909	0.428571	0.00082468	0.0014198	R	1.72164	0.783784	0.518985	Normal
Methanosphaera_cuniculi	0.502464	0.386348	0	0.0178571	0	1.76357e-05	R	1763571428571430	50.6474	0.413022	Normal
Methanosphaera_stadtmanae	0.656614	0.782463	0.0454545	0.0357143	9.18182e-06	5.21429e-07	NR	0.0567893	-4.13824	0.106536	Normal
Candidatus_Methanomethylophilus_alvus	0.650982	0.733319	0.0227273	0.0357143	9.08114e-05	8.57714e-05	NR	0.944501	-0.0823757	0.134707	Normal
Candidatus_Methanomassiliicoccus_intestinalis	0.502464	0.386348	0	0.0178571	0	0.000226941	R	2.26941e+16	54.3332	0.413022	Normal
Actinomyces_graevenitzii	0.502464	0.0924992	0.0909091	0.0178571	1.01955e-05	1.19643e-07	NR	0.0117349	-6.41305	1.03386	Normal
Actinomyces_odontolyticus	0.502464	0.267859	0.0227273	0	1.34545e-06	0	NR	7.43243e-15	-46.9351	0.572094	Normal
Actinomyces_sp_HMSC035G02	0.502464	0.112022	0.0454545	0	5.00455e-06	0	NR	1.99818e-15	-48.8302	0.950696	Normal
Actinomyces_sp_HPA0247	0.502464	0.386348	0	0.0178571	0	8.92857e-07	R	8.92857e+13	46.3435	0.413022	Normal
Actinomyces_sp_ICM47	0.656614	0.798215	0.0454545	0.0357143	7.90455e-06	2.50536e-06	NR	0.316951	-1.65767	0.09788	Normal
Actinomyces_sp_S6_Spd3	0.502464	0.112022	0.0454545	0	2.41591e-06	0	NR	4.13923e-15	-47.7796	0.950696	Normal
Actinomyces_sp_oral_taxon_181	0.502464	0.267859	0.0227273	0	1.51136e-06	0	NR	6.61654e-15	-47.1028	0.572094	Normal
Bifidobacterium_adolescentis	0.502464	0.166966	0.386364	0.303571	0.00305265	0.00125473	NR	0.411029	-1.28269	0.777372	Normal
Bifidobacterium_animalis	0.502464	0.350457	0.0681818	0.125	5.34886e-05	0.000158932	R	2.97133	1.57111	0.455366	Normal
Bifidobacterium_bifidum	0.656614	0.810073	0.159091	0.142857	0.000686677	0.000566489	NR	0.824972	-0.277584	0.0914759	Normal
Bifidobacterium_breve	0.656614	0.782463	0.0454545	0.0357143	0.000946716	7.44518e-05	NR	0.0786422	-3.66855	0.106536	Normal
Bifidobacterium_catenulatum	0.656614	0.800228	0.0681818	0.0535714	3.26932e-05	0.00027142	R	8.30203	3.05346	0.0967862	Normal
Bifidobacterium_dentium	0.656614	0.863128	0.386364	0.357143	0.000389759	0.000556684	R	1.42828	0.514276	0.0639246	Normal
Bifidobacterium_gallinarum	0.508496	0.431185	0.0454545	0.0178571	7.04545e-06	1.375e-06	NR	0.195161	-2.35726	0.365336	Normal
Bifidobacterium_kashiwanohense	0.502464	0.212924	0	0.0357143	0	9.22036e-05	R	9220357142857140	53.0337	0.671775	Normal
Bifidobacterium_longum	0.502464	0.167083	0.636364	0.571429	0.0039133	0.00224031	NR	0.572485	-0.804689	0.777069	Normal
Bifidobacterium_pseudocatenulatum	0.64424	0.657236	0.227273	0.196429	0.000315616	0.00107315	R	3.40017	1.76561	0.182279	Normal
Bifidobacterium_pseudolongum	0.508496	0.417559	0.0454545	0.0178571	0.000245902	1.04411e-05	NR	0.0424602	-4.55774	0.379282	Normal
Bifidobacterium_pullorum	0.664221	0.90487	0.0454545	0.0535714	0.000158002	4.98571e-06	NR	0.0315547	-4.986	0.0434139	Normal
Bifidobacterium_saeculare	0.656614	0.798215	0.0454545	0.0357143	2.58977e-05	3.55357e-06	NR	0.137216	-2.86548	0.09788	Normal
Parascardovia_denticolens	0.650982	0.715701	0.0227273	0.0357143	6.32273e-06	8.73929e-06	R	1.3822	0.466968	0.145269	Normal
Scardovia_wiggsiae	0.612147	0.60964	0.136364	0.107143	2.00659e-05	1.87786e-05	NR	0.935845	-0.0956592	0.214927	Normal
Lawsonella_clevelandensis	0.502464	0.267859	0.0227273	0	1.33705e-05	0	NR	7.47918e-16	-50.248	0.572094	Normal
Rothia_dentocariosa	0.502464	0.267859	0.0227273	0	8.14773e-06	0	NR	1.22734e-15	-49.5334	0.572094	Normal
Rothia_mucilaginosa	0.502464	0.344883	0.181818	0.125	9.27705e-05	1.08286e-05	NR	0.116724	-3.09882	0.462328	Normal
Tropheryma_whipplei	0.502464	0.267859	0.0227273	0	2.92273e-06	0	NR	3.42146e-15	-48.0543	0.572094	Normal
Propionibacterium_freudenreichii	0.502464	0.0735178	0	0.0714286	0	6.34464e-06	R	634464285714287	49.1725	1.13361	Normal
Atopobium_rimae	0.502464	0.267859	0.0227273	0	1.10386e-05	0	NR	9.05909e-16	-49.9715	0.572094	Normal
Olsenella_scatoligenes	0.502464	0.267859	0.0227273	0	1.01614e-05	0	NR	9.8412e-16	-49.852	0.572094	Normal
Olsenella_sp_An188	0.502464	0.386348	0	0.0178571	0	6.72679e-06	R	672678571428572	49.2569	0.413022	Normal
Olsenella_sp_KH3B4	0.650982	0.733319	0.0227273	0.0357143	1.45e-06	1.03214e-06	NR	0.711823	-0.49041	0.134707	Normal
Olsenella_umbonata	0.502464	0.386348	0	0.0178571	0	2.22179e-05	R	2221785714285710	50.9806	0.413022	Normal
Collinsella_aerofaciens	0.650982	0.718262	0.522727	0.517857	0.00182499	0.00108236	NR	0.593074	-0.753717	0.143717	Normal
Collinsella_sp	0.502464	0.267859	0.0227273	0	2.75e-07	0	NR	3.63636e-14	-44.6445	0.572094	Normal
Collinsella_sp_An7	0.502464	0.0735178	0	0.0714286	0	0.000186523	R	1.86523e+16	54.0502	1.13361	Normal
Collinsella_sp_CAG_289	0.502464	0.357382	0.0681818	0.125	6.40614e-05	4.45339e-05	NR	0.695176	-0.52455	0.446868	Normal
Collinsella_stercoris	0.502464	0.267859	0.0227273	0	0.000463016	0	NR	2.15975e-17	-55.3619	0.572094	Normal
Collinsella_tanakaei	0.511056	0.445065	0.0454545	0.0178571	2.5025e-05	2.34e-05	NR	0.935065	-0.0968615	0.351576	Normal
Collinsella_massiliensis	0.656614	0.790482	0.0681818	0.0892857	2.23523e-05	5.15893e-06	NR	0.230801	-2.11528	0.102108	Normal
Enorma_massiliensis	0.656614	0.834326	0.113636	0.125	1.00773e-05	1.66643e-05	R	1.65365	0.725654	0.0786641	Normal
Senegalimassilia_anaerobia	0.657574	0.893252	0.181818	0.214286	9.26727e-05	3.42018e-05	NR	0.36906	-1.43807	0.0490259	Normal
Asaccharobacter_celatus	0.561625	0.528676	0.454545	0.517857	0.000261116	0.00027107	R	1.03812	0.0539732	0.27681	Normal
Cryptobacterium_curtum	0.502464	0.112022	0.0454545	0	6.65909e-07	0	NR	1.50171e-14	-45.9204	0.950696	Normal
Cryptobacterium_sp_CAG_338	0.508496	0.432301	0.159091	0.232143	0.000129136	0.000121461	NR	0.940562	-0.0884055	0.364214	Normal
Eggerthella_lenta	0.685909	0.973463	0.522727	0.5	0.000437836	0.00044112	R	1.0075	0.0107782	0.0116806	Normal
Eggerthella_sp_CAG_1427	0.502464	0.123784	0	0.0535714	0	9.65714e-06	R	965714285714287	49.7786	0.907336	Normal
Eggerthella_sp_CAG_209	0.618359	0.620647	0.113636	0.160714	0.000171191	0.000120236	NR	0.702349	-0.509741	0.207156	Normal
Eggerthella_sp_CAG_298	0.69526	1	0.227273	0.214286	0.000178357	0.000470989	R	2.64071	1.40093	0	Normal
Eggerthella_sp_CAG_368	0.502464	0.232553	0.136364	0.0714286	0.000592116	1.62571e-05	NR	0.027456	-5.18673	0.633477	Normal
Eggerthella_sp_YY7918	0.656614	0.863593	0.0227273	0.0178571	3.64364e-05	1.04107e-06	NR	0.0285723	-5.12924	0.0636908	Normal
Enterorhabdus_caecimuris	0.502464	0.386348	0	0.0178571	0	4.57143e-06	R	457142857142858	48.6996	0.413022	Normal
Enteroscipio_rubneri	0.508496	0.431185	0.0454545	0.0178571	0.000182818	4.23804e-05	NR	0.231817	-2.10894	0.365336	Normal
Gordonibacter_pamelaeae	0.502464	0.271807	0.204545	0.125	3.80591e-05	1.48964e-05	NR	0.391403	-1.35327	0.56574	Normal
Gordonibacter_sp_An232A	0.508496	0.417559	0.0454545	0.0178571	1.31773e-05	8.17857e-07	NR	0.0620657	-4.01006	0.379282	Normal
Slackia_isoflavoniconvertens	0.511056	0.441706	0.136364	0.196429	3.82682e-05	3.70464e-05	NR	0.968074	-0.0468109	0.354867	Normal
Slackia_piriformis	0.502464	0.386348	0	0.0178571	0	1.58929e-07	R	1.58929e+13	43.8534	0.413022	Normal
Bacteroides_caccae	0.502464	0.113965	0.545455	0.767857	0.0183967	0.0177116	NR	0.962763	-0.054748	0.94323	Normal
Bacteroides_cellulosilyticus	0.511056	0.447194	0.568182	0.517857	0.0106156	0.00509395	NR	0.479853	-1.05934	0.349504	Normal
Bacteroides_coprocola	0.502464	0.252537	0.159091	0.0892857	0.00579219	0.00142496	NR	0.246013	-2.02319	0.597675	Normal
Bacteroides_coprophilus	0.502464	0.375092	0.0454545	0.0892857	0.00037642	0.00178219	R	4.73456	2.24323	0.425862	Normal
Bacteroides_dorei	0.502464	0.37195	0.659091	0.589286	0.0319721	0.0292022	NR	0.913366	-0.130735	0.429515	Normal
Bacteroides_eggerthii	0.502464	0.191408	0.227273	0.357143	0.0026607	0.00297092	R	1.11659	0.159102	0.718041	Normal
Bacteroides_faecichinchillae	0.502464	0.267859	0.0227273	0	7.575e-06	0	NR	1.32013e-15	-49.4282	0.572094	Normal
Bacteroides_faecis	0.502464	0.0998241	0.0681818	0.178571	0.000294193	0.00123765	R	4.20694	2.07277	1.00076	Normal
Bacteroides_finegoldii	0.693324	0.990062	0.318182	0.339286	0.00213376	0.00162196	NR	0.760142	-0.395658	0.00433768	Normal
Bacteroides_fluxus	0.502464	0.212924	0	0.0357143	0	0.000397866	R	3.97866e+16	55.1431	0.671775	Normal
Bacteroides_fragilis	0.645395	0.664907	0.590909	0.625	0.0107986	0.00853019	NR	0.789935	-0.340193	0.177239	Normal
Bacteroides_galacturonicus	0.650982	0.690242	0.0681818	0.0892857	0.00022193	0.000344841	R	1.55383	0.63583	0.160998	Normal
Bacteroides_intestinalis	0.502464	0.0719697	0.113636	0.285714	0.00379741	0.00228373	NR	0.601391	-0.733625	1.14285	Normal
Bacteroides_massiliensis	0.502464	0.271	0.227273	0.321429	0.00201342	0.0041347	R	2.05357	1.03813	0.56703	Normal
Bacteroides_ovatus	0.656614	0.798551	0.727273	0.785714	0.0115853	0.0159892	R	1.38012	0.464794	0.0976975	Normal
Bacteroides_plebeius	0.560619	0.524452	0.136364	0.178571	0.00387532	0.00752373	R	1.94145	0.957134	0.280294	Normal
Bacteroides_salyersiae	0.656614	0.795191	0.25	0.232143	0.00398958	0.00212954	NR	0.533775	-0.905695	0.0995286	Normal
Bacteroides_sp_43_108	0.502464	0.386348	0	0.0178571	0	0.000120096	R	1.20096e+16	53.415	0.413022	Normal
Bacteroides_sp_CAG_1076	0.656614	0.782463	0.0454545	0.0357143	0.000736193	9.75e-07	NR	0.00132438	-9.56047	0.106536	Normal
Bacteroides_sp_CAG_144	0.502464	0.0597919	0.136364	0.285714	0.00054705	0.00231158	R	4.22553	2.07913	1.22336	Normal
Bacteroides_sp_CAG_443	0.656614	0.861338	0.0454545	0.0535714	0.00264729	0.000947305	NR	0.35784	-1.48261	0.0648264	Normal
Bacteroides_sp_CAG_462	0.502464	0.386348	0	0.0178571	0	0.000276393	R	2.76393e+16	54.6176	0.413022	Normal
Bacteroides_sp_CAG_545	0.656614	0.886157	0.0227273	0.0178571	0.000519498	0.00491903	R	9.46882	3.24318	0.0524892	Normal
Bacteroides_sp_CAG_598	0.611408	0.604635	0.0909091	0.125	0.00133668	0.00114386	NR	0.855744	-0.224749	0.218507	Normal
Bacteroides_sp_CAG_633	0.650982	0.710531	0.0681818	0.0535714	0.000830973	5.73054e-05	NR	0.0689618	-3.85806	0.148417	Normal
Bacteroides_sp_CAG_709	0.502464	0.386348	0	0.0178571	0	8.51071e-06	R	851071428571430	49.5963	0.413022	Normal
Bacteroides_sp_CAG_714	0.502464	0.386348	0	0.0178571	0	0.000274454	R	2.74454e+16	54.6074	0.413022	Normal
Bacteroides_sp_CAG_875	0.511056	0.449202	0.0227273	0.0535714	0.000253586	0.000340209	R	1.34159	0.423944	0.347558	Normal
Bacteroides_sp_CAG_927	0.502464	0.212924	0	0.0357143	0	0.00147046	R	1.47046e+17	57.029	0.671775	Normal
Bacteroides_sp_D2	0.502464	0.171788	0.0227273	0.0892857	2.35682e-06	1.80393e-05	R	7.65408	2.93623	0.765006	Normal
Bacteroides_sp_OM08_11	0.502464	0.267859	0.0227273	0	2.91818e-06	0	NR	3.42679e-15	-48.0521	0.572094	Normal
Bacteroides_stercorirosoris	0.508496	0.417559	0.0454545	0.0178571	4.76386e-05	3.71429e-07	NR	0.00779679	-7.0029	0.379282	Normal
Bacteroides_stercoris	0.537826	0.494744	0.295455	0.375	0.0160301	0.0129111	NR	0.80543	-0.312169	0.305619	Normal
Bacteroides_thetaiotaomicron	0.502464	0.169797	0.727273	0.803571	0.0160047	0.00921987	NR	0.576072	-0.79568	0.770071	Normal
Bacteroides_uniformis	0.502464	0.0843105	0.909091	0.910714	0.110554	0.0790157	NR	0.714727	-0.484535	1.07412	Normal
Bacteroides_vulgatus	0.508496	0.435979	0.727273	0.803571	0.0767292	0.0889528	R	1.15931	0.213265	0.360534	Normal
Bacteroides_xylanisolvens	0.502464	0.150084	0.545455	0.678571	0.00217638	0.00400503	R	1.84023	0.879886	0.823666	Normal
Barnesiella_intestinihominis	0.650982	0.720985	0.613636	0.714286	0.0177618	0.01412	NR	0.794962	-0.331043	0.142074	Normal
Barnesiella_sp_An22	0.502464	0.112022	0.0454545	0	0.00049895	0	NR	2.00421e-17	-55.4697	0.950696	Normal
Barnesiella_viscericola	0.502464	0.267859	0.0227273	0	1.40227e-06	0	NR	7.13128e-15	-46.9948	0.572094	Normal
Coprobacter_fastidiosus	0.534746	0.490869	0.295455	0.392857	0.000883525	0.00101576	R	1.14967	0.201215	0.309035	Normal
Coprobacter_secundus	0.502464	0.11996	0.227273	0.375	0.000253886	0.000564957	R	2.22524	1.15396	0.920963	Normal
Butyricimonas_sp	0.502464	0.386811	0.363636	0.482143	0.000361516	0.000375854	R	1.03966	0.0561116	0.412501	Normal
Butyricimonas_synergistica	0.656614	0.808533	0.5	0.482143	0.000462464	0.000453789	NR	0.981243	-0.0273174	0.092302	Normal
Butyricimonas_virosa	0.656614	0.845247	0.659091	0.642857	0.000594693	0.000757448	R	1.27368	0.349002	0.0730166	Normal
Culturomica_sp	0.502464	0.386348	0	0.0178571	0	2.05536e-05	R	2055357142857140	50.8683	0.413022	Normal
Odoribacter_laneus	0.502464	0.386348	0	0.0178571	0	7.19643e-06	R	719642857142858	49.3543	0.413022	Normal
Odoribacter_sp_CAG_788	0.502464	0.386348	0	0.0178571	0	3.94125e-05	R	3941250000000000	51.8076	0.413022	Normal
Odoribacter_splanchnicus	0.650982	0.695372	0.704545	0.803571	0.0083283	0.00685083	NR	0.822596	-0.281744	0.157783	Normal
Porphyromonas_asaccharolytica	0.656614	0.886157	0.0227273	0.0178571	6.70455e-07	6.94107e-06	R	10.3528	3.37195	0.0524892	Normal
Porphyromonas_sp_31_2	0.656614	0.761385	0.0681818	0.0535714	0.000360407	0.000431404	R	1.19699	0.259412	0.118396	Normal
Sanguibacteroides_justesenii	0.656614	0.795886	0.204545	0.178571	4.40205e-05	4.71768e-05	R	1.0717	0.0999031	0.0991492	Normal
Paraprevotella_clara	0.502464	0.107657	0.0909091	0.0178571	1.47273e-06	9.625e-07	NR	0.653549	-0.613632	0.967957	Normal
Paraprevotella_xylaniphila	0.693324	0.995864	0.181818	0.178571	2.48227e-05	0.000176454	R	7.10855	2.82956	0.00179988	Normal
Prevotella_bivia	0.656614	0.782463	0.0454545	0.0357143	1.07386e-05	2.08393e-06	NR	0.194059	-2.36543	0.106536	Normal
Prevotella_buccae	0.502464	0.267859	0.0227273	0	2.00545e-05	0	NR	4.9864e-16	-50.8329	0.572094	Normal
Prevotella_buccalis	0.650982	0.698232	0.0227273	0.0357143	5.77955e-06	9.91071e-06	R	1.71479	0.778033	0.156	Normal
Prevotella_copri	0.515788	0.454366	0.113636	0.160714	0.0115582	0.0256513	R	2.21931	1.15011	0.342594	Normal
Prevotella_corporis	0.656614	0.863593	0.0227273	0.0178571	1.62045e-06	1.14107e-06	NR	0.704168	-0.506009	0.0636908	Normal
Prevotella_denticola	0.502464	0.267859	0.0227273	0	1.725e-06	0	NR	5.7971e-15	-47.2936	0.572094	Normal
Prevotella_disiens	0.502464	0.265975	0.0227273	0.0714286	6.56591e-06	2.53036e-05	R	3.85378	1.94627	0.575159	Normal
Prevotella_histicola	0.502464	0.267859	0.0227273	0	2.31591e-06	0	NR	4.31796e-15	-47.7186	0.572094	Normal
Prevotella_sp_109	0.508496	0.415026	0.159091	0.232143	0.00266173	0.00489205	R	1.83792	0.878073	0.381925	Normal
Prevotella_sp_AM42_24	0.502464	0.212924	0	0.0357143	0	6.86804e-05	R	6868035714285710	52.6088	0.671775	Normal
Prevotella_sp_CAG_1031	0.502464	0.267859	0.0227273	0	0.00052165	0	NR	1.91699e-17	-55.5339	0.572094	Normal
Prevotella_sp_CAG_1058	0.502464	0.123784	0	0.0535714	0	0.000686316	R	6.86316e+16	55.9297	0.907336	Normal
Prevotella_sp_CAG_1124	0.502464	0.386348	0	0.0178571	0	0.000391084	R	3.91084e+16	55.1183	0.413022	Normal
Prevotella_sp_CAG_1185	0.502464	0.375415	0.136364	0.214286	0.000386236	0.000146512	NR	0.379334	-1.39846	0.425488	Normal
Prevotella_sp_CAG_279	0.502464	0.204776	0.0681818	0.0178571	0.00190253	0.000225087	NR	0.118309	-3.07936	0.688721	Normal
Prevotella_sp_CAG_386	0.656614	0.845941	0.0454545	0.0357143	1.14023e-05	0.000911957	R	79.9803	6.32157	0.0726598	Normal
Prevotella_sp_CAG_485	0.502464	0.267859	0.0227273	0	0.000666866	0	NR	1.49955e-17	-55.8882	0.572094	Normal
Prevotella_sp_CAG_487	0.611408	0.604635	0.0909091	0.125	0.00161708	0.00211292	R	1.30663	0.38585	0.218507	Normal
Prevotella_sp_CAG_520	0.502464	0.267859	0.0227273	0	1.99955e-05	0	NR	5.00114e-16	-50.8286	0.572094	Normal
Prevotella_sp_CAG_5226	0.502464	0.267859	0.0227273	0	4.48409e-06	0	NR	2.23011e-15	-48.6718	0.572094	Normal
Prevotella_sp_CAG_604	0.502464	0.212924	0	0.0357143	0	6.33446e-05	R	6334464285714290	52.4921	0.671775	Normal
Prevotella_sp_CAG_755	0.650982	0.733319	0.0227273	0.0357143	0.000583466	0.000403754	NR	0.691992	-0.531173	0.134707	Normal
Prevotella_sp_CAG_891	0.502464	0.386348	0	0.0178571	0	3.42804e-05	R	3428035714285710	51.6063	0.413022	Normal
Prevotella_sp_CAG_924	0.502464	0.267859	0.0227273	0	0.00175735	0	NR	5.69038e-18	-57.2862	0.572094	Normal
Prevotella_stercorea	0.656614	0.886157	0.0227273	0.0178571	8.90909e-07	0.000209448	R	235.095	7.8771	0.0524892	Normal
Prevotella_timonensis	0.502464	0.386348	0	0.0178571	0	1.75e-07	R	17500000000001	43.9924	0.413022	Normal
Alistipes_finegoldii	0.611408	0.603202	0.613636	0.714286	0.028607	0.0124473	NR	0.435115	-1.20053	0.219537	Normal
Alistipes_indistinctus	0.502464	0.10115	0.5	0.625	0.000884989	0.00133452	R	1.50795	0.59259	0.995034	Normal
Alistipes_inops	0.656614	0.886829	0.431818	0.517857	0.00652402	0.00335646	NR	0.514477	-0.958822	0.05216	Normal
Alistipes_obesi	0.502464	0.295412	0.681818	0.803571	0.00494076	0.00743017	R	1.50385	0.588662	0.529571	Normal
Alistipes_onderdonkii	0.59026	0.569436	0.0909091	0.125	0.000136877	0.000479502	R	3.50315	1.80865	0.244555	Normal
Alistipes_putredinis	0.650982	0.703139	0.772727	0.75	0.0249822	0.029471	R	1.17968	0.238394	0.152959	Normal
Alistipes_shahii	0.502464	0.242924	0.681818	0.767857	0.00178214	0.00195899	R	1.09924	0.136504	0.61453	Normal
Alistipes_sp_An31A	0.508496	0.425073	0.0227273	0.0535714	0.000108211	0.00145682	R	13.4628	3.7509	0.371537	Normal
Alistipes_sp_CAG_268	0.53283	0.487032	0.136364	0.196429	0.00889573	0.00293431	NR	0.329856	-1.60009	0.312442	Normal
Alistipes_sp_CAG_435	0.502464	0.161447	0.0227273	0.0892857	2.90864e-05	0.00449006	R	154.37	7.27025	0.791969	Normal
Alistipes_sp_CAG_514	0.502464	0.0976789	0.0227273	0.107143	1.47727e-07	0.00407919	R	27613	14.7531	1.0102	Normal
Alistipes_sp_CHKCI003	0.502464	0.386348	0	0.0178571	0	1.74071e-05	R	1740714285714290	50.6286	0.413022	Normal
Alistipes_timonensis	0.653234	0.73981	0.0909091	0.0714286	1.51682e-05	9.19018e-05	R	6.05885	2.59904	0.13088	Normal
Rikenella_microfusus	0.656614	0.886157	0.0227273	0.0178571	5.37e-05	0.00072153	R	13.4363	3.74807	0.0524892	Normal
Parabacteroides_goldsteinii	0.508496	0.430615	0.25	0.339286	0.00237457	0.000518202	NR	0.21823	-2.19608	0.365911	Normal
Parabacteroides_gordonii	0.508496	0.437041	0.0227273	0.0535714	2.125e-06	7.55357e-06	R	3.55462	1.8297	0.359477	Normal
Parabacteroides_johnsonii	0.502464	0.382753	0.25	0.178571	0.00199184	0.0183754	R	9.22537	3.20561	0.417082	Normal
Parabacteroides_merdae	0.502464	0.320401	0.590909	0.732143	0.0103461	0.0106721	R	1.03152	0.0447669	0.494306	Normal
Parabacteroides_sp_CAG_409	0.656614	0.790482	0.0681818	0.0892857	0.000512514	3.995e-05	NR	0.0779491	-3.68132	0.102108	Normal
Candidatus_Gastranaerophilales_bacterium	0.656614	0.872204	0.0909091	0.0892857	0.000180807	7.43036e-06	NR	0.0410956	-4.60487	0.059382	Normal
Candidatus_Gastranaerophilales_bacterium_HUM_10	0.530036	0.483446	0.227273	0.178571	0.000507614	0.0001241	NR	0.244477	-2.03223	0.315652	Normal
Candidatus_Gastranaerophilales_bacterium_HUM_11	0.508496	0.396976	0.227273	0.160714	0.000238066	0.000193818	NR	0.814135	-0.29666	0.401236	Normal
Candidatus_Gastranaerophilales_bacterium_HUM_18	0.502464	0.0735178	0	0.0714286	0	0.000524321	R	5.24321e+16	55.5413	1.13361	Normal
Candidatus_Gastranaerophilales_bacterium_HUM_21	0.502464	0.291247	0.204545	0.125	0.000181327	0.000195168	R	1.07633	0.10612	0.535739	Normal
Candidatus_Gastranaerophilales_bacterium_HUM_4	0.519349	0.461552	0.0227273	0.0535714	0.000154191	1.51982e-05	NR	0.0985675	-3.34274	0.335779	Normal
Candidatus_Melainabacteria_bacterium_35_41	0.656614	0.886157	0.0227273	0.0178571	1.31136e-06	1.6875e-06	R	1.28683	0.36382	0.0524892	Normal
Candidatus_Saccharibacteria_oral_taxon_TM7x	0.656614	0.863593	0.0227273	0.0178571	1.65909e-07	1.01786e-07	NR	0.613503	-0.704858	0.0636908	Normal
Gemella_morbillorum	0.502464	0.267859	0.0227273	0	3.95909e-06	0	NR	2.52583e-15	-48.4922	0.572094	Normal
Gemella_sanguinis	0.502464	0.386348	0	0.0178571	0	4.57143e-07	R	4.57143e+13	45.3777	0.413022	Normal
Staphylococcus_aureus	0.502464	0.212924	0	0.0357143	0	1.88214e-06	R	188214285714287	47.4194	0.671775	Normal
Granulicatella_adiacens	0.502464	0.267859	0.0227273	0	6.76818e-06	0	NR	1.4775e-15	-49.2658	0.572094	Normal
Enterococcus_avium	0.502464	0.267859	0.0227273	0	1.91818e-06	0	NR	5.21327e-15	-47.4467	0.572094	Normal
Enterococcus_casseliflavus	0.502464	0.386348	0	0.0178571	0	1.00929e-05	R	1009285714285710	49.8423	0.413022	Normal
Enterococcus_devriesei	0.502464	0.386348	0	0.0178571	0	2.14286e-07	R	2.14286e+13	44.2846	0.413022	Normal
Enterococcus_durans	0.502464	0.212174	0.0681818	0.0178571	7.26773e-05	1.20304e-05	NR	0.165531	-2.59482	0.673307	Normal
Enterococcus_faecalis	0.560198	0.522966	0.181818	0.232143	0.000253232	0.000175143	NR	0.691631	-0.531927	0.281526	Normal
Enterococcus_gallinarum	0.502464	0.386348	0	0.0178571	0	2.90357e-06	R	290357142857144	48.0448	0.413022	Normal
Enterococcus_hirae	0.656614	0.863593	0.0227273	0.0178571	1.70227e-06	4.64286e-07	NR	0.272745	-1.87438	0.0636908	Normal
Lactobacillus_casei_group	0.508496	0.400976	0.0454545	0.0892857	2.36568e-05	0.000123863	R	5.23581	2.38841	0.396882	Normal
Lactobacillus_crispatus	0.502464	0.386348	0	0.0178571	0	1.61661e-05	R	1616607142857140	50.5219	0.413022	Normal
Lactobacillus_delbrueckii	0.534746	0.490514	0.0681818	0.0357143	3.78045e-05	6.94589e-05	R	1.83732	0.8776	0.309349	Normal
Lactobacillus_fermentum	0.502464	0.241007	0.0909091	0.0357143	0.000577093	1.77875e-05	NR	0.0308226	-5.01987	0.617971	Normal
Lactobacillus_gasseri	0.651515	0.735813	0.0681818	0.0535714	8.05409e-05	1.86893e-05	NR	0.232047	-2.10751	0.133232	Normal
Lactobacillus_johnsonii	0.502464	0.386348	0	0.0178571	0	5.58929e-07	R	5.58929e+13	45.6677	0.413022	Normal
Lactobacillus_mucosae	0.508496	0.425073	0.0227273	0.0535714	2.45682e-06	0.000121766	R	49.5625	5.63118	0.371537	Normal
Lactobacillus_oris	0.502464	0.267859	0.0227273	0	8.02045e-05	0	NR	1.24681e-16	-52.8326	0.572094	Normal
Lactobacillus_parabuchneri	0.502464	0.386348	0	0.0178571	0	4.16071e-07	R	4.16071e+13	45.2419	0.413022	Normal
Lactobacillus_paragasseri	0.631743	0.642699	0.0454545	0.0714286	0.000219341	3.98929e-06	NR	0.0181876	-5.7809	0.191992	Normal
Lactobacillus_paraplantarum	0.502464	0.386348	0	0.0178571	0	8.07143e-07	R	8.07143e+13	46.1979	0.413022	Normal
Lactobacillus_plantarum	0.656614	0.81405	0.0454545	0.0357143	2.22159e-05	1.36304e-05	NR	0.61354	-0.70477	0.0893491	Normal
Lactobacillus_reuteri	0.502464	0.212924	0	0.0357143	0	5.92286e-05	R	5922857142857140	52.3952	0.671775	Normal
Lactobacillus_rhamnosus	0.650982	0.715701	0.0227273	0.0357143	3.52045e-06	5.41429e-06	R	1.53795	0.621009	0.145269	Normal
Lactobacillus_rogosae	0.502464	0.212924	0	0.0357143	0	2.10679e-05	R	2106785714285710	50.904	0.671775	Normal
Lactobacillus_ruminis	0.502464	0.267859	0.0227273	0	6.65227e-06	0	NR	1.50325e-15	-49.2408	0.572094	Normal
Lactobacillus_sakei	0.511056	0.445065	0.0454545	0.0178571	4.88636e-07	3.02857e-06	R	6.19801	2.6318	0.351576	Normal
Lactobacillus_salivarius	0.693324	0.993737	0.0681818	0.0714286	0.000156305	4.16607e-05	NR	0.266536	-1.9076	0.00272846	Normal
Lactobacillus_vaginalis	0.650982	0.715701	0.0227273	0.0357143	1.04091e-05	2.06143e-05	R	1.98041	0.9858	0.145269	Normal
Pediococcus_acidilactici	0.502464	0.123784	0	0.0535714	0	1.63625e-05	R	1636250000000000	50.5393	0.907336	Normal
Leuconostoc_citreum	0.502464	0.386348	0	0.0178571	0	9.69643e-07	R	9.69643e+13	46.4625	0.413022	Normal
Leuconostoc_mesenteroides	0.502464	0.386348	0	0.0178571	0	1.04643e-06	R	104642857142858	46.5725	0.413022	Normal
Leuconostoc_pseudomesenteroides	0.502464	0.386348	0	0.0178571	0	1.52857e-06	R	152857142857144	47.1192	0.413022	Normal
Lactococcus_lactis	0.656614	0.798192	0.181818	0.142857	5.21318e-05	0.000304729	R	5.84535	2.54729	0.0978925	Normal
Streptococcus_anginosus_group	0.656614	0.88005	0.159091	0.142857	0.000597257	2.84089e-05	NR	0.0475657	-4.39394	0.0554928	Normal
Streptococcus_australis	0.656614	0.846914	0.0454545	0.0535714	1.65682e-06	7.76607e-06	R	4.68734	2.22877	0.0721608	Normal
Streptococcus_cristatus	0.502464	0.267859	0.0227273	0	3.84091e-07	0	NR	2.60355e-14	-45.1265	0.572094	Normal
Streptococcus_equinus	0.502464	0.386348	0	0.0178571	0	7.69643e-07	R	7.69643e+13	46.1293	0.413022	Normal
Streptococcus_gordonii	0.617636	0.618284	0.136364	0.107143	0.000109089	4.85018e-05	NR	0.444609	-1.16939	0.208812	Normal
Streptococcus_infantis	0.508496	0.417559	0.0454545	0.0178571	2.43932e-05	9.26786e-07	NR	0.0379936	-4.7181	0.379282	Normal
Streptococcus_lutetiensis	0.502464	0.386348	0	0.0178571	0	4.45857e-05	R	4458571428571430	51.9855	0.413022	Normal
Streptococcus_mitis	0.56877	0.538728	0.181818	0.142857	3.22341e-05	1.30536e-05	NR	0.404962	-1.30414	0.26863	Normal
Streptococcus_mutans	0.502464	0.254814	0.0909091	0.0357143	1.87795e-05	6.7625e-06	NR	0.360099	-1.47353	0.593776	Normal
Streptococcus_oralis	0.502464	0.145506	0.181818	0.0892857	4.51727e-05	4.625e-06	NR	0.102385	-3.28793	0.837118	Normal
Streptococcus_parasanguinis	0.508496	0.431116	0.545455	0.482143	0.000958318	0.00050648	NR	0.52851	-0.919998	0.365406	Normal
Streptococcus_salivarius	0.585341	0.562409	0.659091	0.767857	0.00196367	0.00130984	NR	0.667039	-0.584158	0.249948	Normal
Streptococcus_sanguinis	0.502464	0.112022	0.0454545	0	5.59091e-06	0	NR	1.78862e-15	-48.9901	0.950696	Normal
Streptococcus_sp_A12	0.502464	0.146466	0.113636	0.0357143	1.4e-05	7.46607e-06	NR	0.533291	-0.907006	0.834264	Normal
Streptococcus_sp_F0442	0.511056	0.449202	0.0227273	0.0535714	1.45e-06	2.33554e-05	R	16.1071	4.00963	0.347558	Normal
Streptococcus_sp_HPH0090	0.502464	0.267859	0.0227273	0	1.15e-06	0	NR	8.69565e-15	-46.7086	0.572094	Normal
Streptococcus_thermophilus	0.665999	0.911186	0.613636	0.571429	0.000839814	0.000431636	NR	0.513966	-0.960255	0.0403929	Normal
Streptococcus_vestibularis	0.508496	0.437041	0.0227273	0.0535714	1.15682e-06	5.29464e-06	R	4.5769	2.19437	0.359477	Normal
Catabacter_hongkongensis	0.657574	0.89131	0.136364	0.125	9.82955e-06	1.02089e-05	R	1.0386	0.0546349	0.0499714	Normal
Christensenella_minuta	0.502464	0.159572	0.136364	0.25	3.81705e-05	4.25018e-05	R	1.11347	0.155067	0.797043	Normal
Butyricicoccus_porcorum	0.502464	0.386348	0	0.0178571	0	5.42679e-06	R	542678571428572	48.9471	0.413022	Normal
Butyricicoccus_pullicaecorum	0.508496	0.400976	0.0454545	0.0892857	3.78523e-05	0.00143441	R	37.8949	5.24393	0.396882	Normal
Butyribacterium_methylotrophicum	0.502464	0.212924	0	0.0357143	0	1.58214e-06	R	158214285714287	47.1689	0.671775	Normal
Clostridium_celatum	0.502464	0.386348	0	0.0178571	0	2.71429e-07	R	2.71429e+13	44.6256	0.413022	Normal
Clostridium_disporicum	0.681996	0.94795	0.159091	0.160714	6.56864e-05	0.000102357	R	1.55827	0.639946	0.0232148	Normal
Clostridium_neonatale	0.502464	0.267859	0.0227273	0	1.20227e-06	0	NR	8.31758e-15	-46.7728	0.572094	Normal
Clostridium_paraputrificum	0.545894	0.506421	0.0681818	0.107143	7.325e-05	7.82143e-05	R	1.06777	0.0946034	0.295489	Normal
Clostridium_perfringens	0.502464	0.212174	0.0681818	0.0178571	2.32568e-05	3.60357e-06	NR	0.154947	-2.69015	0.673307	Normal
Clostridium_sp_44_14	0.656614	0.846914	0.0454545	0.0535714	4.40614e-05	0.000132355	R	3.00389	1.58683	0.0721608	Normal
Clostridium_sp_AF36_4	0.602281	0.585728	0.363636	0.428571	0.000120448	0.000142107	R	1.17982	0.238572	0.232304	Normal
Clostridium_sp_AM22_11AC	0.502464	0.239162	0.613636	0.589286	0.00197707	0.00114711	NR	0.580209	-0.785356	0.621308	Normal
Clostridium_sp_CAG_1024	0.656614	0.863593	0.0227273	0.0178571	0.00110672	2.16946e-05	NR	0.0196027	-5.6728	0.0636908	Normal
Clostridium_sp_CAG_122	0.656614	0.815562	0.181818	0.178571	0.000516307	0.000217239	NR	0.420756	-1.24894	0.0885429	Normal
Clostridium_sp_CAG_12237_41	0.528712	0.476056	0.181818	0.142857	0.000194198	3.34357e-05	NR	0.172174	-2.53806	0.322342	Normal
Clostridium_sp_CAG_138	0.656614	0.837208	0.318182	0.321429	0.00661068	0.00718535	R	1.08693	0.120259	0.0771664	Normal
Clostridium_sp_CAG_167	0.502464	0.236052	0.159091	0.25	0.000453857	0.000551366	R	1.21485	0.280773	0.626991	Normal
Clostridium_sp_CAG_169	0.502464	0.145379	0.159091	0.267857	0.000207689	0.00153025	R	7.36798	2.88127	0.837497	Normal
Clostridium_sp_CAG_217	0.650982	0.716031	0.340909	0.375	0.00152572	0.00198102	R	1.29842	0.376758	0.145068	Normal
Clostridium_sp_CAG_221	0.502464	0.261921	0.0909091	0.0357143	1.76977e-05	7.16786e-06	NR	0.405016	-1.30395	0.58183	Normal
Clostridium_sp_CAG_226	0.502464	0.220349	0.113636	0.214286	0.00172165	0.00300858	R	1.74749	0.805287	0.656888	Normal
Clostridium_sp_CAG_230	0.502464	0.305842	0.136364	0.196429	2.19568e-05	0.000212304	R	9.66914	3.27339	0.514503	Normal
Clostridium_sp_CAG_242	0.502464	0.32809	0.318182	0.25	0.00152365	0.000346929	NR	0.227695	-2.13482	0.484007	Normal
Clostridium_sp_CAG_245	0.679029	0.938436	0.136364	0.125	0.00016945	0.00038863	R	2.29348	1.19754	0.0275952	Normal
Clostridium_sp_CAG_253	0.502464	0.252104	0.0909091	0.178571	0.000294014	0.000206366	NR	0.701893	-0.510677	0.598421	Normal
Clostridium_sp_CAG_265	0.619096	0.622593	0.0909091	0.125	1.60818e-05	3.02161e-05	R	1.8789	0.909886	0.205796	Normal
Clostridium_sp_CAG_269	0.511056	0.441919	0.0909091	0.142857	0.000544302	0.000418339	NR	0.768579	-0.379735	0.354658	Normal
Clostridium_sp_CAG_273	0.529144	0.479538	0.181818	0.232143	0.000447957	0.00120373	R	2.68717	1.42608	0.319177	Normal
Clostridium_sp_CAG_277	0.656614	0.846914	0.0454545	0.0535714	8.06841e-05	0.000253229	R	3.13852	1.65008	0.0721608	Normal
Clostridium_sp_CAG_288	0.557794	0.518548	0.0909091	0.125	1.27977e-05	0.000142443	R	11.1303	3.47642	0.285211	Normal
Clostridium_sp_CAG_299	0.502464	0.0802759	0.136364	0.0357143	0.000137086	0.000132566	NR	0.967026	-0.0483735	1.09542	Normal
Clostridium_sp_CAG_302	0.502464	0.237004	0.0681818	0.142857	0.000165482	0.000450334	R	2.72135	1.44432	0.625244	Normal
Clostridium_sp_CAG_306	0.502464	0.276581	0.204545	0.125	0.000262825	0.000212566	NR	0.808774	-0.306191	0.558177	Normal
Clostridium_sp_CAG_307	0.502464	0.195709	0.0454545	0.125	0.00131136	0.0013033	NR	0.993857	-0.00888911	0.708388	Normal
Clostridium_sp_CAG_349	0.523575	0.468369	0.113636	0.160714	0.00223767	0.00560782	R	2.5061	1.32544	0.329412	Normal
Clostridium_sp_CAG_354	0.656614	0.845941	0.0454545	0.0357143	6.54318e-06	0.00125749	R	192.184	7.58634	0.0726598	Normal
Clostridium_sp_CAG_356	0.656614	0.875809	0.0454545	0.0535714	4.01795e-05	2.24321e-05	NR	0.558298	-0.840894	0.0575908	Normal
Clostridium_sp_CAG_389	0.502464	0.123784	0	0.0535714	0	2.77571e-05	R	2775714285714290	51.3018	0.907336	Normal
Clostridium_sp_CAG_411	0.502464	0.212924	0	0.0357143	0	2.81768e-05	R	2817678571428570	51.3234	0.671775	Normal
Clostridium_sp_CAG_413	0.502464	0.212924	0	0.0357143	0	7.01429e-06	R	701428571428572	49.3173	0.671775	Normal
Clostridium_sp_CAG_417	0.508496	0.417559	0.0454545	0.0178571	0.000775775	9.3125e-06	NR	0.0120041	-6.38033	0.379282	Normal
Clostridium_sp_CAG_433	0.508496	0.431185	0.0454545	0.0178571	1.8425e-05	1.03804e-05	NR	0.563384	-0.827809	0.365336	Normal
Clostridium_sp_CAG_440	0.685909	0.972104	0.0909091	0.0892857	0.00024932	7.10536e-05	NR	0.284989	-1.81102	0.0122873	Normal
Clostridium_sp_CAG_451	0.502464	0.267859	0.0227273	0	8.68182e-07	0	NR	1.15183e-14	-46.3031	0.572094	Normal
Clostridium_sp_CAG_452	0.502464	0.112022	0.0454545	0	2.39477e-05	0	NR	4.17576e-16	-51.0888	0.950696	Normal
Clostridium_sp_CAG_465	0.656614	0.863593	0.0227273	0.0178571	0.000442555	1.01696e-05	NR	0.0229794	-5.44351	0.0636908	Normal
Clostridium_sp_CAG_470	0.650982	0.715701	0.0227273	0.0357143	2.95682e-06	8.86607e-06	R	2.99852	1.58425	0.145269	Normal
Clostridium_sp_CAG_492	0.656614	0.886157	0.0227273	0.0178571	6.85e-06	8.42982e-05	R	12.3063	3.62133	0.0524892	Normal
Clostridium_sp_CAG_505	0.502464	0.0694458	0.0227273	0.125	2.18727e-05	8.32732e-05	R	3.80717	1.92872	1.15835	Normal
Clostridium_sp_CAG_508	0.502464	0.267859	0.0227273	0	0.000552839	0	NR	1.80885e-17	-55.6177	0.572094	Normal
Clostridium_sp_CAG_510	0.502464	0.386348	0	0.0178571	0	0.000856411	R	8.56411e+16	56.2492	0.413022	Normal
Clostridium_sp_CAG_524	0.502464	0.267859	0.0227273	0	1.61364e-06	0	NR	6.19718e-15	-47.1973	0.572094	Normal
Clostridium_sp_CAG_533	0.650982	0.733319	0.0227273	0.0357143	0.000571257	3.95732e-05	NR	0.0692739	-3.85154	0.134707	Normal
Clostridium_sp_CAG_557	0.502464	0.212924	0	0.0357143	0	0.000128827	R	1.28827e+16	53.5163	0.671775	Normal
Clostridium_sp_CAG_567	0.511056	0.449202	0.0227273	0.0535714	0.00084887	0.00229022	R	2.69796	1.43187	0.347558	Normal
Clostridium_sp_CAG_568	0.502464	0.212924	0	0.0357143	0	0.00603201	R	6.03201e+17	59.0654	0.671775	Normal
Clostridium_sp_CAG_571	0.502464	0.267859	0.0227273	0	0.000358025	0	NR	2.7931e-17	-54.9909	0.572094	Normal
Clostridium_sp_CAG_575	0.650982	0.733319	0.0227273	0.0357143	0.000375664	9.29107e-06	NR	0.0247324	-5.33745	0.134707	Normal
Clostridium_sp_CAG_58	0.542978	0.500541	0.431818	0.5	0.00109928	0.00158736	R	1.444	0.530073	0.30056	Normal
Clostridium_sp_CAG_594	0.656614	0.875809	0.0454545	0.0535714	3.49591e-05	5.45946e-05	R	1.56167	0.643092	0.0575908	Normal
Clostridium_sp_CAG_628	0.656614	0.761385	0.0681818	0.0535714	0.000422432	0.00118398	R	2.80277	1.48685	0.118396	Normal
Clostridium_sp_CAG_632	0.502464	0.267859	0.0227273	0	0.000183948	0	NR	5.43633e-17	-54.0301	0.572094	Normal
Clostridium_sp_CAG_75	0.681996	0.949848	0.318182	0.321429	0.00148833	0.00108604	NR	0.729708	-0.454608	0.0223459	Normal
Clostridium_sp_CAG_762	0.502464	0.386348	0	0.0178571	0	0.000307311	R	3.07311e+16	54.7705	0.413022	Normal
Clostridium_sp_CAG_768	0.502464	0.386348	0	0.0178571	0	0.000144343	R	1.44343e+16	53.6803	0.413022	Normal
Clostridium_sp_CAG_780	0.502464	0.267859	0.0227273	0	4.39091e-06	0	NR	2.27743e-15	-48.6415	0.572094	Normal
Clostridium_sp_CAG_793	0.502464	0.212924	0	0.0357143	0	0.00029602	R	2.9602e+16	54.7165	0.671775	Normal
Clostridium_sp_CAG_798	0.502464	0.267859	0.0227273	0	0.00115273	0	NR	8.67503e-18	-56.6778	0.572094	Normal
Clostridium_sp_CAG_914	0.502464	0.386348	0	0.0178571	0	6.21839e-05	R	6218392857142860	52.4655	0.413022	Normal
Clostridium_sp_CAG_964	0.502464	0.267859	0.0227273	0	0.000135645	0	NR	7.37216e-17	-53.5907	0.572094	Normal
Clostridium_sp_CAG_967	0.502464	0.267859	0.0227273	0	6.97955e-06	0	NR	1.43276e-15	-49.3101	0.572094	Normal
Clostridium_sp_D5	0.502464	0.112022	0.0454545	0	3.19614e-05	0	NR	3.12878e-16	-51.5053	0.950696	Normal
Clostridium_sp_MSTE9	0.502464	0.267859	0.0227273	0	2.00091e-05	0	NR	4.99773e-16	-50.8296	0.572094	Normal
Clostridium_sp_chh4_2	0.502464	0.386348	0	0.0178571	0	5.58929e-07	R	5.58929e+13	45.6677	0.413022	Normal
Clostridium_ventriculi	0.650982	0.733319	0.0227273	0.0357143	6.84455e-05	1.09143e-05	NR	0.15946	-2.64874	0.134707	Normal
Hungatella_hathewayi	0.502464	0.334369	0.613636	0.714286	0.00146996	0.000678016	NR	0.461248	-1.11638	0.475774	Normal
Lactonifactor_longoviformis	0.656614	0.863593	0.0227273	0.0178571	2.09091e-05	3.5e-07	NR	0.0167391	-5.90063	0.0636908	Normal
Clostridiales_Family_XIII_bacterium	0.656614	0.805938	0.227273	0.25	0.000149427	0.000171936	R	1.15063	0.202426	0.0936986	Normal
Eubacterium_sulci	0.650982	0.715701	0.0227273	0.0357143	1.62273e-06	1.68214e-06	R	1.03661	0.0518797	0.145269	Normal
Mogibacterium_diversum	0.502464	0.267859	0.0227273	0	1.18227e-05	0	NR	8.45829e-16	-50.0705	0.572094	Normal
Bacteroides_pectinophilus	0.656614	0.863593	0.0227273	0.0178571	0.0010477	0.000587232	NR	0.560496	-0.835223	0.0636908	Normal
Clostridiales_bacterium_1_7_47FAA	0.665999	0.910124	0.136364	0.125	2.62227e-05	3.76125e-05	R	1.43435	0.520394	0.0408995	Normal
Clostridiales_bacterium_CHKCI006	0.650982	0.733319	0.0227273	0.0357143	2.11364e-06	1.58571e-06	NR	0.75023	-0.414594	0.134707	Normal
Clostridiales_bacterium_KLE1615	0.693324	0.993309	0.340909	0.303571	1.41568e-05	4.96911e-05	R	3.51005	1.81149	0.00291574	Normal
Intestinimonas_butyriciproducens	0.681041	0.943712	0.659091	0.696429	0.000987848	0.00083337	NR	0.843622	-0.245332	0.0251606	Normal
Lawsonibacter_asaccharolyticus	0.502464	0.288212	0.818182	0.821429	0.00135094	0.000996014	NR	0.737276	-0.439724	0.540288	Normal
Monoglobus_pectinilyticus	0.502464	0.304033	0.0909091	0.160714	5.97114e-05	0.000167095	R	2.79837	1.48459	0.51708	Normal
Eubacteriaceae_bacterium_CHKCI005	0.650982	0.698232	0.0227273	0.0357143	1.79545e-07	2.78571e-06	R	15.5154	3.95563	0.156	Normal
Eubacterium_callanderi	0.502464	0.112022	0.0454545	0	5.26136e-06	0	NR	1.90065e-15	-48.9024	0.950696	Normal
Eubacterium_coprostanoligenes	0.502464	0.386348	0	0.0178571	0	0.000449214	R	4.49214e+16	55.3183	0.413022	Normal
Eubacterium_eligens	0.502464	0.217976	0.659091	0.732143	0.0133661	0.0231606	R	1.73279	0.793097	0.661591	Normal
Eubacterium_hallii	0.650982	0.709424	0.636364	0.660714	0.000667877	0.000712446	R	1.06673	0.0931985	0.149094	Normal
Eubacterium_limosum	0.508496	0.431185	0.0454545	0.0178571	1.26682e-05	1.40357e-06	NR	0.110795	-3.17404	0.365336	Normal
Eubacterium_ramulus	0.502464	0.254487	0.386364	0.482143	0.00098645	0.000750005	NR	0.760308	-0.395345	0.594334	Normal
Eubacterium_sp_36_13	0.656614	0.822325	0.318182	0.303571	0.00164349	0.000955352	NR	0.581294	-0.78266	0.0849565	Normal
Eubacterium_sp_AF17_7	0.502464	0.291997	0.0681818	0.125	1.44773e-06	1.33196e-05	R	9.20038	3.20169	0.534622	Normal
Eubacterium_sp_AM18_10LB_B	0.656614	0.81405	0.0454545	0.0357143	5.6325e-05	1.46696e-05	NR	0.260446	-1.94094	0.0893491	Normal
Eubacterium_sp_An11	0.656614	0.886157	0.0227273	0.0178571	2.15e-06	3.07071e-05	R	14.2824	3.83617	0.0524892	Normal
Eubacterium_sp_CAG_115	0.656614	0.885746	0.204545	0.232143	0.00376907	0.00191629	NR	0.508426	-0.975891	0.0526907	Normal
Eubacterium_sp_CAG_161	0.562302	0.53041	0.340909	0.446429	0.000576748	0.000416182	NR	0.721602	-0.470725	0.275388	Normal
Eubacterium_sp_CAG_180	0.522733	0.466597	0.318182	0.357143	0.00455382	0.00976801	R	2.14501	1.10099	0.331058	Normal
Eubacterium_sp_CAG_192	0.650982	0.723155	0.0681818	0.0892857	4.37045e-05	4.29893e-05	NR	0.983634	-0.0238062	0.140769	Normal
Eubacterium_sp_CAG_251	0.519349	0.460756	0.25	0.196429	0.00173214	0.00121096	NR	0.699109	-0.51641	0.336529	Normal
Eubacterium_sp_CAG_252	0.502464	0.301309	0.204545	0.125	0.000819532	0.000741839	NR	0.905199	-0.143693	0.520987	Normal
Eubacterium_sp_CAG_274	0.502464	0.248782	0.204545	0.125	0.000384909	0.00018675	NR	0.485179	-1.04341	0.604181	Normal
Eubacterium_sp_CAG_38	0.502464	0.211612	0.5	0.589286	0.00202452	0.0034431	R	1.7007	0.766132	0.67446	Normal
Eubacterium_sp_CAG_581	0.650982	0.698232	0.0227273	0.0357143	6.31932e-05	0.000556029	R	8.79887	3.13732	0.156	Normal
Eubacterium_sp_CAG_841	0.502464	0.386348	0	0.0178571	0	7.37875e-05	R	7378750000000000	52.7123	0.413022	Normal
Eubacterium_sp_OM08_24	0.656614	0.779137	0.0681818	0.0892857	4.68568e-05	9.23036e-06	NR	0.196991	-2.3438	0.108386	Normal
Eubacterium_ventriosum	0.685909	0.966252	0.409091	0.446429	0.000674655	0.00051138	NR	0.757988	-0.399752	0.0149095	Normal
Anaerostipes_caccae	0.502464	0.204776	0.0681818	0.0178571	1.97909e-05	2.17679e-06	NR	0.109989	-3.18457	0.688721	Normal
Anaerostipes_hadrus	0.502464	0.126551	0.681818	0.821429	0.00180663	0.00446703	R	2.47257	1.30601	0.897733	Normal
Anaerotignum_lactatifermentans	0.508496	0.435434	0.204545	0.142857	0.000434677	0.000243948	NR	0.561217	-0.83337	0.361078	Normal
Blautia_hansenii	0.656614	0.782463	0.0454545	0.0357143	2.93773e-05	3.04821e-06	NR	0.103761	-3.26866	0.106536	Normal
Blautia_hydrogenotrophica	0.656614	0.81405	0.0454545	0.0357143	1.38568e-05	1.79536e-05	R	1.29565	0.373675	0.0893491	Normal
Blautia_obeum	0.650982	0.697695	0.727273	0.767857	0.00126768	0.00180029	R	1.42014	0.506033	0.156334	Normal
Blautia_producta	0.530036	0.482607	0.113636	0.160714	6.23568e-05	0.00018767	R	3.00961	1.58958	0.316406	Normal
Blautia_sp	0.611408	0.604062	0.477273	0.375	0.000210739	0.000340129	R	1.61398	0.690625	0.218919	Normal
Blautia_sp_AF19_10LB	0.650982	0.701292	0.159091	0.196429	5.60864e-05	8.23875e-05	R	1.46894	0.554775	0.154101	Normal
Blautia_sp_CAG_257	0.508496	0.398166	0.159091	0.232143	0.00296658	0.000749639	NR	0.252695	-1.98453	0.399936	Normal
Blautia_sp_CAG_52	0.502464	0.171891	0.295455	0.410714	0.000122309	0.000352404	R	2.88125	1.5267	0.764747	Normal
Blautia_wexlerae	0.656614	0.799218	0.295455	0.267857	3.59909e-05	3.59268e-05	NR	0.998218	-0.00257268	0.0973348	Normal
Ruminococcus_gnavus	0.502464	0.176683	0.363636	0.553571	0.00640756	0.00392224	NR	0.612127	-0.708096	0.752806	Normal
Ruminococcus_torques	0.627723	0.637386	0.568182	0.607143	0.00232645	0.0027443	R	1.17961	0.238309	0.195597	Normal
Butyrivibrio_crossotus	0.502464	0.186219	0.0454545	0.125	0.00402512	0.0100505	R	2.49693	1.32016	0.729977	Normal
Butyrivibrio_sp	0.502464	0.386348	0	0.0178571	0	1.42857e-07	R	1.42857e+13	43.6996	0.413022	Normal
Butyrivibrio_sp_CAG_318	0.693324	0.9949	0.113636	0.107143	0.00466428	0.00416464	NR	0.89288	-0.163462	0.00222056	Normal
Coprococcus_catus	0.596177	0.57863	0.590909	0.535714	0.000782118	0.0006641	NR	0.849104	-0.235986	0.237599	Normal
Coprococcus_comes	0.502464	0.29538	0.590909	0.642857	0.00133333	0.00247009	R	1.85257	0.889526	0.529619	Normal
Coprococcus_eutactus	0.611408	0.607712	0.204545	0.25	0.00266932	0.00269515	R	1.00968	0.0138946	0.216302	Normal
Coprococcus_sp_CAG_782	0.502464	0.267859	0.0227273	0	7.52273e-07	0	NR	1.32931e-14	-46.0963	0.572094	Normal
Dorea_formicigenerans	0.675812	0.929015	0.613636	0.642857	0.00129783	0.000935413	NR	0.720753	-0.472424	0.0319772	Normal
Dorea_longicatena	0.656614	0.770476	0.727273	0.696429	0.00376981	0.00214206	NR	0.568213	-0.815497	0.113241	Normal
Dorea_sp_CAG_317	0.502464	0.199411	0.136364	0.232143	0.00030167	0.00063085	R	2.09119	1.06432	0.700251	Normal
Dorea_sp_OM02_2LB	0.502464	0.386348	0	0.0178571	0	1.75e-06	R	175000000000001	47.3143	0.413022	Normal
Eisenbergiella_massiliensis	0.606955	0.591457	0.295455	0.339286	0.00540022	0.000584952	NR	0.10832	-3.20663	0.228077	Normal
Eisenbergiella_tayi	0.502464	0.306207	0.431818	0.625	0.00118882	0.000333282	NR	0.280346	-1.83472	0.513984	Normal
Fusicatenibacter_saccharivorans	0.561469	0.527435	0.704545	0.732143	0.00269507	0.00393884	R	1.4615	0.547448	0.277831	Normal
Clostridium_aldenense	0.502464	0.236865	0.227273	0.339286	0.00011538	0.000385634	R	3.34231	1.74084	0.625499	Normal
Clostridium_asparagiforme	0.502464	0.0538424	0.181818	0.375	0.000383332	0.000315193	NR	0.822245	-0.282359	1.26888	Normal
Clostridium_citroniae	0.656614	0.841833	0.636364	0.625	0.000427591	0.000276882	NR	0.64754	-0.626959	0.0747738	Normal
Clostridium_clostridioforme	0.502464	0.266762	0.386364	0.303571	0.00283714	0.000883739	NR	0.311489	-1.68275	0.573876	Normal
Clostridium_hylemonae	0.502464	0.212174	0.0681818	0.0178571	3.37545e-05	2.22036e-05	NR	0.657795	-0.60429	0.673307	Normal
Clostridium_lavalense	0.656614	0.870641	0.590909	0.553571	0.00033512	0.000336537	R	1.00423	0.00608753	0.060161	Normal
Clostridium_saccharolyticum	0.650982	0.724186	0.181818	0.214286	0.000371784	0.000422704	R	1.13696	0.185181	0.14015	Normal
Clostridium_scindens	0.650982	0.728738	0.113636	0.0892857	1.23182e-05	0.000131384	R	10.6659	3.41493	0.137428	Normal
Clostridium_symbiosum	0.627723	0.637349	0.545455	0.535714	0.00037803	0.000938041	R	2.4814	1.31115	0.195623	Normal
Lachnoclostridium_sp_An118	0.502464	0.386348	0	0.0178571	0	3.05536e-06	R	305535714285715	48.1183	0.413022	Normal
Lachnoclostridium_sp_An131	0.655401	0.747239	0.159091	0.125	5.22409e-05	0.000109454	R	2.09517	1.06707	0.126541	Normal
Lachnoclostridium_sp_An138	0.502464	0.312811	0.25	0.142857	2.5725e-05	7.46411e-05	R	2.9015	1.5368	0.504717	Normal
Lachnoclostridium_sp_An14	0.508496	0.437041	0.0227273	0.0535714	1.585e-05	0.000281032	R	17.7307	4.14818	0.359477	Normal
Lachnoclostridium_sp_An196	0.508496	0.425073	0.0227273	0.0535714	2.12273e-06	9.22821e-05	R	43.4734	5.44206	0.371537	Normal
Eubacterium_rectale	0.64424	0.657924	0.681818	0.642857	0.0198472	0.0169851	NR	0.855795	-0.224662	0.181825	Normal
Lachnospiraceae_bacterium_OF09_33XD	0.685909	0.969582	0.318182	0.303571	7.16568e-05	8.21732e-05	R	1.14676	0.197564	0.0134153	Normal
Lachnospiraceae_bacterium_OF09_6	0.502464	0.267859	0.0227273	0	2.30227e-06	0	NR	4.34353e-15	-47.7101	0.572094	Normal
Lachnospira_pectinoschiza	0.656614	0.845447	0.363636	0.392857	0.0070279	0.00773611	R	1.10077	0.138515	0.0729136	Normal
Mediterraneibacter_sp_KCTC_15684	0.656614	0.845941	0.0454545	0.0357143	3.90455e-06	7.16429e-06	R	1.83486	0.875668	0.0726598	Normal
Murimonas_intestini	0.656614	0.863593	0.0227273	0.0178571	8.68182e-07	6.44643e-07	NR	0.742521	-0.429497	0.0636908	Normal
Oribacterium_sinus	0.502464	0.386348	0	0.0178571	0	5.30357e-07	R	5.30357e+13	45.592	0.413022	Normal
Roseburia_faecis	0.502464	0.308354	0.704545	0.678571	0.0091207	0.00931224	R	1.021	0.0299838	0.51095	Normal
Roseburia_hominis	0.502464	0.140037	0.568182	0.767857	0.00263185	0.00426758	R	1.62151	0.697342	0.853757	Normal
Roseburia_intestinalis	0.685909	0.97452	0.659091	0.642857	0.00557895	0.0080281	R	1.439	0.525064	0.0112092	Normal
Roseburia_inulinivorans	0.675812	0.929881	0.681818	0.714286	0.00662302	0.00646454	NR	0.976072	-0.0349409	0.0315727	Normal
Roseburia_sp_CAG_100	0.689732	0.982639	0.159091	0.160714	0.000512425	0.00087603	R	1.70958	0.77364	0.00760605	Normal
Roseburia_sp_CAG_10041_57	0.5823	0.557194	0.113636	0.160714	4.35659e-05	0.000259904	R	5.96576	2.5767	0.253994	Normal
Roseburia_sp_CAG_182	0.502464	0.123784	0	0.0535714	0	0.000136959	R	1.36959e+16	53.6046	0.907336	Normal
Roseburia_sp_CAG_197	0.502464	0.255731	0.113636	0.0535714	0.000230189	6.43554e-05	NR	0.279577	-1.83868	0.592216	Normal
Roseburia_sp_CAG_309	0.685909	0.962791	0.181818	0.178571	7.28318e-05	8.57518e-05	R	1.17739	0.235598	0.0164679	Normal
Roseburia_sp_CAG_380	0.561469	0.526863	0.0909091	0.125	0.000183836	0.0010147	R	5.5196	2.46456	0.278302	Normal
Roseburia_sp_CAG_471	0.579429	0.552211	0.0909091	0.125	5.14545e-06	7.53661e-05	R	14.6471	3.87254	0.257895	Normal
Tyzzerella_nexilis	0.528712	0.475048	0.0909091	0.0535714	5.63636e-06	3.37143e-06	NR	0.598157	-0.741405	0.323263	Normal
Tyzzerella_sp	0.645395	0.665392	0.318182	0.392857	0.00159755	0.0016833	R	1.05367	0.0754261	0.176922	Normal
Oscillibacter_sp_57_20	0.693324	0.993825	0.386364	0.446429	0.00308736	0.00185209	NR	0.599892	-0.737225	0.00269027	Normal
Oscillibacter_sp_CAG_155	0.502464	0.108575	0.272727	0.428571	0.0001028	0.000321975	R	3.13205	1.64711	0.964269	Normal
Oscillibacter_sp_CAG_241	0.650982	0.678558	0.477273	0.571429	0.00549102	0.00413176	NR	0.752457	-0.410318	0.168413	Normal
Oscillibacter_sp_PC13	0.650982	0.70663	0.0909091	0.0714286	8.62955e-06	4.66786e-06	NR	0.540916	-0.886524	0.150808	Normal
Intestinibacter_bartlettii	0.502464	0.211304	0.363636	0.464286	6.44727e-05	0.000143025	R	2.21838	1.14951	0.675092	Normal
Peptostreptococcaceae_bacterium_oral_taxon_929	0.502464	0.267859	0.0227273	0	1.47727e-06	0	NR	6.76923e-15	-47.0699	0.572094	Normal
Peptostreptococcus_anaerobius	0.502464	0.267859	0.0227273	0	2.31818e-07	0	NR	4.31373e-14	-44.3981	0.572094	Normal
Peptostreptococcus_stomatis	0.502464	0.267859	0.0227273	0	1.59318e-06	0	NR	6.27675e-15	-47.1789	0.572094	Normal
Romboutsia_ilealis	0.502464	0.267859	0.0227273	0	2.34091e-07	0	NR	4.27184e-14	-44.4121	0.572094	Normal
Terrisporobacter_othiniensis	0.502464	0.112022	0.0454545	0	7.67273e-06	0	NR	1.30332e-15	-49.4467	0.950696	Normal
Agathobaculum_butyriciproducens	0.689098	0.980394	0.704545	0.732143	0.000398786	0.000281364	NR	0.705551	-0.503177	0.00859937	Normal
Anaerofilum_sp_An201	0.650982	0.698232	0.0227273	0.0357143	3.72727e-07	1.40661e-05	R	37.7382	5.23796	0.156	Normal
Anaeromassilibacillus_sp_An172	0.502464	0.212924	0	0.0357143	0	0.000297839	R	2.97839e+16	54.7254	0.671775	Normal
Anaeromassilibacillus_sp_An250	0.679029	0.938609	0.5	0.553571	0.00064355	0.000327446	NR	0.508813	-0.974793	0.0275152	Normal
Anaerotruncus_colihominis	0.502464	0.361241	0.568182	0.482143	0.000448025	0.000348913	NR	0.778779	-0.360714	0.442202	Normal
Anaerotruncus_sp_CAG_390	0.656614	0.886157	0.0227273	0.0178571	0.000126039	0.00019642	R	1.55841	0.640073	0.0524892	Normal
Anaerotruncus_sp_CAG_528	0.656614	0.863593	0.0227273	0.0178571	0.000102627	2.8375e-05	NR	0.276486	-1.85472	0.0636908	Normal
Faecalibacterium_prausnitzii	0.502464	0.288959	0.818182	0.892857	0.0493611	0.0416483	NR	0.843747	-0.245118	0.539164	Normal
Faecalibacterium_sp_CAG_74	0.656614	0.846887	0.25	0.214286	0.00527748	0.00730852	R	1.38485	0.469731	0.0721746	Normal
Faecalibacterium_sp_CAG_74_58_120	0.681996	0.950352	0.227273	0.214286	0.000432386	0.000467211	R	1.08054	0.111752	0.0221157	Normal
Flavonifractor_plautii	0.593484	0.573703	0.977273	0.875	0.00735246	0.00449169	NR	0.61091	-0.710969	0.241313	Normal
Flavonifractor_sp_An10	0.645395	0.664502	0.113636	0.142857	0.000247475	0.000224921	NR	0.908865	-0.137862	0.177504	Normal
Flavonifractor_sp_An100	0.650982	0.706397	0.159091	0.178571	1.20477e-05	2.34536e-05	R	1.94672	0.961047	0.150951	Normal
Flavonifractor_sp_An306	0.502464	0.386348	0	0.0178571	0	4.48214e-07	R	4.48214e+13	45.3493	0.413022	Normal
Gemmiger_formicilis	0.677878	0.934045	0.590909	0.589286	0.0007099	0.000624934	NR	0.880313	-0.183912	0.0296324	Normal
Gemmiger_sp_An120	0.502464	0.267859	0.0227273	0	3.03409e-06	0	NR	3.29588e-15	-48.1083	0.572094	Normal
Gemmiger_sp_An87	0.502464	0.212924	0	0.0357143	0	7.98929e-06	R	798928571428572	49.5051	0.671775	Normal
Harryflintia_acetispora	0.502464	0.302301	0.136364	0.214286	3.56795e-05	0.000177271	R	4.96843	2.31279	0.519561	Normal
Pseudoflavonifractor_capillosus	0.502464	0.0865932	0.0909091	0.214286	1.58182e-05	5.28857e-05	R	3.34335	1.74129	1.06252	Normal
Pseudoflavonifractor_sp_An184	0.656614	0.842982	0.25	0.267857	0.000345739	0.000294273	NR	0.851144	-0.232526	0.074182	Normal
Clostridium_leptum	0.502464	0.32559	0.681818	0.625	0.000576259	0.000320957	NR	0.556967	-0.844337	0.487329	Normal
Clostridium_methylpentosum	0.656614	0.78722	0.0681818	0.0535714	6.64023e-05	5.07857e-06	NR	0.0764819	-3.70874	0.103904	Normal
Eubacterium_siraeum	0.508496	0.427161	0.477273	0.5	0.00330346	0.00645844	R	1.95505	0.967209	0.369408	Normal
Ruminococcaceae_bacterium_D16	0.502464	0.0730998	0.227273	0.375	6.07227e-05	0.000162136	R	2.6701	1.41689	1.13608	Normal
Ruminococcaceae_bacterium_D5	0.557895	0.519728	0.227273	0.285714	7.69955e-05	0.000121591	R	1.5792	0.659192	0.284223	Normal
Ruminococcaceae_bacterium_KLE1738	0.502464	0.367221	0.5	0.357143	0.000416223	0.000473502	R	1.13762	0.186014	0.435072	Normal
Ruminococcus_bicirculans	0.661808	0.900293	0.613636	0.607143	0.00216209	0.00304966	R	1.41052	0.496224	0.0456159	Normal
Ruminococcus_bromii	0.679029	0.939601	0.590909	0.571429	0.012963	0.0191934	R	1.48064	0.566217	0.0270566	Normal
Ruminococcus_callidus	0.656614	0.792791	0.159091	0.142857	0.000119582	0.000109838	NR	0.918513	-0.122627	0.100841	Normal
Ruminococcus_champanellensis	0.502464	0.212924	0	0.0357143	0	0.00029263	R	2.9263e+16	54.6999	0.671775	Normal
Ruminococcus_lactaris	0.502464	0.162845	0.386364	0.5	0.00228759	0.00353732	R	1.54631	0.628826	0.788225	Normal
Ruminococcus_sp_37_24	0.656614	0.778558	0.159091	0.178571	0.000364677	0.000621275	R	1.70363	0.768612	0.108709	Normal
Ruminococcus_sp_AF31_8BH	0.656614	0.827448	0.159091	0.142857	2.55955e-05	8.78696e-05	R	3.43302	1.77948	0.0822592	Normal
Ruminococcus_sp_CAG_177	0.67232	0.921217	0.227273	0.232143	0.0116664	0.00777823	NR	0.666722	-0.584844	0.035638	Normal
Ruminococcus_sp_CAG_254	0.623525	0.628262	0.181818	0.142857	0.000492345	0.00068927	R	1.39997	0.485398	0.201859	Normal
Ruminococcus_sp_CAG_330	0.650982	0.698232	0.0227273	0.0357143	2.70318e-05	8.06089e-05	R	2.982	1.57628	0.156	Normal
Ruminococcus_sp_CAG_353	0.502464	0.0672097	0.0227273	0.125	0.000217202	0.00113314	R	5.21697	2.38321	1.17257	Normal
Ruminococcus_sp_CAG_382	0.611408	0.606875	0.0454545	0.0714286	0.000344109	0.000502252	R	1.45957	0.545545	0.216901	Normal
Ruminococcus_sp_CAG_403	0.656614	0.886157	0.0227273	0.0178571	4.93523e-05	5.35268e-05	R	1.08459	0.117144	0.0524892	Normal
Ruminococcus_sp_CAG_488	0.502464	0.386348	0	0.0178571	0	6.16393e-05	R	6163928571428570	52.4528	0.413022	Normal
Ruminococcus_sp_CAG_563	0.502464	0.386348	0	0.0178571	0	8.03571e-08	R	8.03571e+12	42.8696	0.413022	Normal
Ruminococcus_sp_CAG_624	0.508496	0.431185	0.0454545	0.0178571	0.000275034	2.46304e-05	NR	0.0895538	-3.4811	0.365336	Normal
Ruminococcus_sp_CAG_724	0.502464	0.212924	0	0.0357143	0	0.000689593	R	6.89593e+16	55.9366	0.671775	Normal
Ruthenibacterium_lactatiformans	0.5823	0.557218	0.909091	0.910714	0.00312695	0.00451936	R	1.44529	0.531364	0.253975	Normal
Subdoligranulum_sp	0.656614	0.814451	0.659091	0.625	0.00213287	0.00199817	NR	0.936843	-0.0941214	0.0891352	Normal
Subdoligranulum_sp_APC924_74	0.685909	0.963335	0.681818	0.660714	0.0010184	0.00125713	R	1.23442	0.303833	0.0162226	Normal
Subdoligranulum_variabile	0.502464	0.267859	0.0227273	0	0.000253793	0	NR	3.94022e-17	-54.4945	0.572094	Normal
Absiella_dolichum	0.656614	0.863593	0.0227273	0.0178571	4.86773e-05	2.42393e-05	NR	0.497959	-1.0059	0.0636908	Normal
Candidatus_Stoquefichus_sp_KLE1796	0.502464	0.386348	0	0.0178571	0	1.42429e-05	R	1424285714285710	50.3392	0.413022	Normal
Catenibacterium_mitsuokai	0.657574	0.890321	0.0454545	0.0535714	7.4125e-05	5.45179e-05	NR	0.735485	-0.443231	0.0504535	Normal
Coprobacillus_cateniformis	0.502464	0.298979	0.159091	0.25	0.000272589	4.84446e-05	NR	0.177721	-2.49232	0.52436	Normal
Coprobacillus_sp_CAG_698	0.502464	0.386348	0	0.0178571	0	1.8025e-05	R	1802500000000000	50.6789	0.413022	Normal
Coprobacillus_sp_CAG_826	0.502464	0.386348	0	0.0178571	0	0.000213057	R	2.13057e+16	54.2421	0.413022	Normal
Dielma_fastidiosa	0.502464	0.282202	0.204545	0.267857	1.78841e-05	8.80893e-05	R	4.92557	2.30029	0.54944	Normal
Clostridium_innocuum	0.656614	0.858155	0.431818	0.464286	0.00163467	0.000269702	NR	0.164989	-2.59956	0.0664344	Normal
Clostridium_spiroforme	0.656614	0.768274	0.272727	0.303571	0.000181591	0.000196838	R	1.08396	0.116313	0.114484	Normal
Erysipelatoclostridium_ramosum	0.685909	0.969827	0.431818	0.482143	0.00134613	0.00109808	NR	0.81573	-0.293836	0.0133055	Normal
Erysipelotrichaceae_bacterium_3_1_53	0.508496	0.417559	0.0454545	0.0178571	3.28682e-05	5.07143e-07	NR	0.0154296	-6.01816	0.379282	Normal
Faecalicoccus_pleomorphus	0.650982	0.717632	0.0909091	0.0714286	0.000113223	8.05393e-05	NR	0.711335	-0.491399	0.144098	Normal
Faecalitalea_cylindroides	0.685101	0.958684	0.227273	0.232143	0.00147407	0.00160008	R	1.08549	0.118347	0.0183246	Normal
Holdemanella_biformis	0.656614	0.818749	0.159091	0.142857	0.00068628	0.000671807	NR	0.978912	-0.0307492	0.086849	Normal
Holdemania_filiformis	0.529144	0.47928	0.295455	0.375	0.000130832	0.00011047	NR	0.844364	-0.244063	0.319411	Normal
Massiliomicrobiota_timonensis	0.545894	0.506421	0.0681818	0.107143	4.84091e-06	3.69982e-05	R	7.64282	2.93411	0.295489	Normal
Solobacterium_moorei	0.656614	0.886157	0.0227273	0.0178571	3.45455e-07	2.86786e-06	R	8.30169	3.05341	0.0524892	Normal
Turicibacter_sanguinis	0.545894	0.506421	0.0681818	0.107143	3.49136e-05	1.69786e-05	NR	0.486302	-1.04008	0.295489	Normal
Firmicutes_bacterium_AF16_15	0.656614	0.770087	0.590909	0.571429	0.00131522	0.00131615	R	1.00071	0.00102231	0.11346	Normal
Firmicutes_bacterium_AM10_47	0.502464	0.204776	0.0681818	0.0178571	1.02795e-05	1.41071e-06	NR	0.137235	-2.86528	0.688721	Normal
Firmicutes_bacterium_CAG_102	0.685909	0.972771	0.204545	0.214286	0.000483225	0.000183684	NR	0.380121	-1.39547	0.0119894	Normal
Firmicutes_bacterium_CAG_103	0.502464	0.1346	0.363636	0.482143	0.00112656	0.00249948	R	2.21868	1.1497	0.870955	Normal
Firmicutes_bacterium_CAG_110	0.502464	0.142322	0.272727	0.428571	0.00127479	0.00215184	R	1.688	0.755315	0.846729	Normal
Firmicutes_bacterium_CAG_114	0.502464	0.376627	0.5	0.339286	0.000243791	0.000341211	R	1.3996	0.485019	0.424088	Normal
Firmicutes_bacterium_CAG_124	0.530036	0.481718	0.431818	0.482143	0.00678572	0.00850729	R	1.2537	0.326197	0.317207	Normal
Firmicutes_bacterium_CAG_129	0.508496	0.405782	0.409091	0.553571	0.00554147	0.00489941	NR	0.884135	-0.177661	0.391707	Normal
Firmicutes_bacterium_CAG_137	0.653234	0.742221	0.272727	0.285714	0.000580655	0.000824879	R	1.4206	0.506502	0.129466	Normal
Firmicutes_bacterium_CAG_145	0.502464	0.169144	0.227273	0.357143	0.000425182	0.0003767	NR	0.885974	-0.174664	0.771744	Normal
Firmicutes_bacterium_CAG_170	0.528712	0.47451	0.159091	0.214286	0.000890727	0.000134452	NR	0.150946	-2.72789	0.323755	Normal
Firmicutes_bacterium_CAG_176	0.502464	0.252222	0.340909	0.446429	0.00772221	0.0163608	R	2.11867	1.08316	0.598217	Normal
Firmicutes_bacterium_CAG_238	0.656614	0.753933	0.0909091	0.107143	9.92045e-05	0.000254634	R	2.56676	1.35995	0.122667	Normal
Firmicutes_bacterium_CAG_240	0.502464	0.308578	0.227273	0.339286	0.00281056	0.00348824	R	1.24112	0.311645	0.510636	Normal
Firmicutes_bacterium_CAG_24053_14	0.502464	0.167477	0.363636	0.517857	0.000758868	0.000782779	R	1.03151	0.044755	0.776044	Normal
Firmicutes_bacterium_CAG_272	0.502464	0.177988	0.0909091	0.196429	0.000284777	0.000295587	R	1.03796	0.0537512	0.74961	Normal
Firmicutes_bacterium_CAG_313	0.502464	0.14656	0.0681818	0.160714	2.01045e-05	0.000195802	R	9.73918	3.2838	0.833986	Normal
Firmicutes_bacterium_CAG_321	0.502464	0.160743	0.0681818	0.160714	0.00058418	0.000886159	R	1.51693	0.601154	0.793869	Normal
Firmicutes_bacterium_CAG_345	0.656614	0.861338	0.0454545	0.0535714	0.000674645	0.000257027	NR	0.380981	-1.39221	0.0648264	Normal
Firmicutes_bacterium_CAG_41	0.664911	0.907106	0.659091	0.678571	0.000508482	0.000559505	R	1.10034	0.137956	0.0423422	Normal
Firmicutes_bacterium_CAG_424	0.508496	0.431185	0.0454545	0.0178571	4.56591e-06	1.69286e-06	NR	0.37076	-1.43144	0.365336	Normal
Firmicutes_bacterium_CAG_449	0.502464	0.267859	0.0227273	0	1.74545e-06	0	NR	5.72917e-15	-47.3106	0.572094	Normal
Firmicutes_bacterium_CAG_460	0.502464	0.386348	0	0.0178571	0	0.000370209	R	3.70209e+16	55.0392	0.413022	Normal
Firmicutes_bacterium_CAG_466	0.502464	0.11463	0.0227273	0.107143	2.15614e-05	1.44125e-05	NR	0.668441	-0.581128	0.940701	Normal
Firmicutes_bacterium_CAG_475	0.502464	0.204776	0.0681818	0.0178571	0.00849887	0.000125846	NR	0.0148074	-6.07754	0.688721	Normal
Firmicutes_bacterium_CAG_534	0.502464	0.267859	0.0227273	0	8.78864e-06	0	NR	1.13783e-15	-49.6426	0.572094	Normal
Firmicutes_bacterium_CAG_552	0.502464	0.0735178	0	0.0714286	0	0.00138692	R	1.38692e+17	56.9447	1.13361	Normal
Firmicutes_bacterium_CAG_555	0.508496	0.431185	0.0454545	0.0178571	0.000170825	9.09839e-05	NR	0.532615	-0.908835	0.365336	Normal
Firmicutes_bacterium_CAG_56	0.502464	0.164932	0.363636	0.553571	0.00167587	0.00183532	R	1.09515	0.131127	0.782695	Normal
Firmicutes_bacterium_CAG_582	0.656614	0.886157	0.0227273	0.0178571	1.74545e-06	4.50214e-05	R	25.7935	4.68894	0.0524892	Normal
Firmicutes_bacterium_CAG_631	0.502464	0.267859	0.0227273	0	3.47727e-07	0	NR	2.87582e-14	-44.983	0.572094	Normal
Firmicutes_bacterium_CAG_646	0.656614	0.863593	0.0227273	0.0178571	3.40455e-06	3.625e-07	NR	0.106475	-3.23141	0.0636908	Normal
Firmicutes_bacterium_CAG_65_45_313	0.627723	0.636834	0.431818	0.410714	0.000875036	0.000292305	NR	0.334049	-1.58187	0.195974	Normal
Firmicutes_bacterium_CAG_822	0.508496	0.431185	0.0454545	0.0178571	2.0225e-05	5.92321e-06	NR	0.292866	-1.77169	0.365336	Normal
Firmicutes_bacterium_CAG_83	0.651515	0.736459	0.522727	0.607143	0.003567	0.00267407	NR	0.749668	-0.415676	0.132851	Normal
Firmicutes_bacterium_CAG_882	0.656614	0.863593	0.0227273	0.0178571	1.18636e-06	3.375e-07	NR	0.284483	-1.81359	0.0636908	Normal
Firmicutes_bacterium_CAG_884	0.502464	0.386348	0	0.0178571	0	4.24286e-06	R	424285714285715	48.592	0.413022	Normal
Firmicutes_bacterium_CAG_94	0.502464	0.315436	0.522727	0.357143	0.00150567	0.00104272	NR	0.692532	-0.530048	0.501089	Normal
Firmicutes_bacterium_CAG_95	0.502464	0.152937	0.181818	0.303571	0.00019495	0.000274032	R	1.40565	0.491241	0.815487	Normal
Acidaminococcus_fermentans	0.650982	0.684811	0.0909091	0.0714286	0.00105264	0.00024702	NR	0.234667	-2.09132	0.164429	Normal
Acidaminococcus_intestini	0.611408	0.603655	0.204545	0.267857	0.0100152	0.00872408	NR	0.871084	-0.199117	0.219211	Normal
Acidaminococcus_sp_CAG_542	0.656614	0.886157	0.0227273	0.0178571	1.05227e-06	3.30714e-06	R	3.14286	1.65208	0.0524892	Normal
Phascolarctobacterium_faecium	0.656614	0.760844	0.340909	0.339286	0.00235088	0.00141616	NR	0.602395	-0.731218	0.118705	Normal
Phascolarctobacterium_sp_CAG_266	0.656614	0.802891	0.227273	0.232143	0.00304547	0.0016044	NR	0.526815	-0.924631	0.0953432	Normal
Phascolarctobacterium_succinatutens	0.502464	0.176077	0.113636	0.214286	0.00152713	0.00378817	R	2.48058	1.31068	0.754298	Normal
Megamonas_funiformis	0.508496	0.417559	0.0454545	0.0178571	3.66136e-06	1.28571e-07	NR	0.0351157	-4.83174	0.379282	Normal
Megamonas_rupellensis	0.502464	0.267859	0.0227273	0	9.78409e-06	0	NR	1.02207e-15	-49.7974	0.572094	Normal
Mitsuokella_jalaludinii	0.650982	0.701152	0.0681818	0.0892857	0.000183786	0.000315605	R	1.71724	0.780092	0.154188	Normal
Mitsuokella_multacida	0.508218	0.392231	0.0454545	0.0892857	2.92727e-06	3.66821e-05	R	12.5312	3.64745	0.406458	Normal
Allisonella_histaminiformans	0.685909	0.974504	0.113636	0.107143	1.54591e-05	2.09964e-05	R	1.35819	0.441688	0.0112163	Normal
Anaeroglobus_geminatus	0.502464	0.0961179	0.0909091	0.0178571	0.000559734	5.72857e-06	NR	0.0102345	-6.61042	1.0172	Normal
Dialister_invisus	0.502464	0.378553	0.386364	0.267857	0.00152425	0.00212377	R	1.39332	0.478524	0.421874	Normal
Dialister_pneumosintes	0.511056	0.449202	0.0227273	0.0535714	4.51364e-06	8.225e-06	R	1.82226	0.865725	0.347558	Normal
Dialister_sp_CAG_357	0.656614	0.886157	0.0227273	0.0178571	0.00016452	0.000322798	R	1.96206	0.972366	0.0524892	Normal
Dialister_sp_CAG_486	0.656614	0.863593	0.0227273	0.0178571	0.00173578	2.01786e-06	NR	0.00116251	-9.74854	0.0636908	Normal
Dialister_succinatiphilus	0.502464	0.111067	0.0227273	0.107143	7.53864e-06	5.48268e-05	R	7.27277	2.86251	0.954416	Normal
Megasphaera_elsdenii	0.511056	0.449202	0.0227273	0.0535714	0.000384373	0.000850825	R	2.21354	1.14636	0.347558	Normal
Megasphaera_hexanoica	0.502464	0.267859	0.0227273	0	6.90455e-06	0	NR	1.44832e-15	-49.2945	0.572094	Normal
Megasphaera_micronuciformis	0.502464	0.197567	0.0681818	0.0178571	8.67273e-05	7.91071e-07	NR	0.00912137	-6.77653	0.704285	Normal
Megasphaera_sp_DISK_18	0.656614	0.886157	0.0227273	0.0178571	1.49614e-05	5.04375e-05	R	3.37118	1.75326	0.0524892	Normal
Megasphaera_sp_MJR8396C	0.656614	0.81405	0.0454545	0.0357143	2.89432e-05	5.45893e-05	R	1.88608	0.915394	0.0893491	Normal
Veillonella_dispar	0.502464	0.188857	0.295455	0.178571	0.000235482	7.33018e-05	NR	0.311284	-1.6837	0.723867	Normal
Veillonella_infantium	0.508496	0.431185	0.0454545	0.0178571	6.41364e-06	1.15536e-06	NR	0.180141	-2.4728	0.365336	Normal
Veillonella_parvula	0.502464	0.108271	0.5	0.357143	0.00152092	0.000335511	NR	0.220598	-2.18051	0.965489	Normal
Veillonella_rogosae	0.502464	0.267859	0.0227273	0	6.59091e-07	0	NR	1.51724e-14	-45.9055	0.572094	Normal
Veillonella_seminalis	0.502464	0.386348	0	0.0178571	0	5.00018e-05	R	5000178571428570	52.1509	0.413022	Normal
Veillonella_sp_CAG_933	0.502464	0.386348	0	0.0178571	0	1.89286e-07	R	1.89286e+13	44.1056	0.413022	Normal
Veillonella_sp_DORA_A_3_16_22	0.502464	0.181603	0.0454545	0.125	2.1e-05	6.36429e-06	NR	0.303061	-1.72232	0.740878	Normal
Veillonella_sp_T11011_6	0.502464	0.112022	0.0454545	0	5.11364e-06	0	NR	1.95556e-15	-48.8613	0.950696	Normal
Veillonella_tobetsuensis	0.502464	0.112022	0.0454545	0	4.62727e-06	0	NR	2.1611e-15	-48.7172	0.950696	Normal
Parvimonas_micra	0.502464	0.386348	0	0.0178571	0	7.51786e-07	R	7.51786e+13	46.0954	0.413022	Normal
Peptoniphilus_sp_HMSC062D09	0.502464	0.267859	0.0227273	0	3.86614e-05	0	NR	2.58656e-16	-51.7798	0.572094	Normal
Bacteroides_coagulans	0.502464	0.267859	0.0227273	0	4.45455e-07	0	NR	2.2449e-14	-45.3403	0.572094	Normal
Fusobacterium_equinum	0.502464	0.386348	0	0.0178571	0	7.66071e-07	R	7.66071e+13	46.1225	0.413022	Normal
Fusobacterium_gonidiaformans	0.502464	0.386348	0	0.0178571	0	1.16964e-06	R	116964285714287	46.7331	0.413022	Normal
Fusobacterium_mortiferum	0.656614	0.886157	0.0227273	0.0178571	4.18818e-05	9.70125e-05	R	2.31634	1.21185	0.0524892	Normal
Fusobacterium_nucleatum	0.502464	0.204776	0.0681818	0.0178571	3.34227e-05	1.6e-06	NR	0.0478716	-4.38469	0.688721	Normal
Fusobacterium_sp_CAG_439	0.529144	0.479021	0.0681818	0.0357143	0.000100725	5.12054e-05	NR	0.508368	-0.976055	0.319645	Normal
Fusobacterium_ulcerans	0.502464	0.267859	0.0227273	0	0.000122205	0	NR	8.183e-17	-53.4401	0.572094	Normal
Lentisphaerae_bacterium	0.655401	0.746208	0.159091	0.178571	2.83591e-05	0.000100309	R	3.5371	1.82257	0.12714	Normal
Victivallis_vadensis	0.656614	0.778558	0.159091	0.178571	7.705e-05	0.000173121	R	2.24687	1.16792	0.108709	Normal
Victivallales_bacterium_CCUG_44730	0.502464	0.145278	0.545455	0.410714	0.000429766	0.000362387	NR	0.843221	-0.246018	0.837799	Normal
Acetobacter_sp_CAG_267	0.611408	0.60449	0.113636	0.160714	0.00218405	0.0013286	NR	0.608321	-0.717094	0.218611	Normal
Acetobacter_sp_CAG_977	0.502464	0.267859	0.0227273	0	1.1275e-05	0	NR	8.86918e-16	-50.002	0.572094	Normal
Azospirillum_sp_47_25	0.502464	0.252559	0.0681818	0.142857	0.000243389	0.000340729	R	1.39994	0.485361	0.597637	Normal
Azospirillum_sp_CAG_260	0.579429	0.552211	0.0909091	0.125	8.54023e-05	0.000448655	R	5.25344	2.39326	0.257895	Normal
Comamonas_kerstersii	0.502464	0.386348	0	0.0178571	0	0.000197584	R	1.97584e+16	54.1333	0.413022	Normal
Oxalobacter_formigenes	0.502464	0.112022	0.0454545	0	1.52977e-05	0	NR	6.53692e-16	-50.4422	0.950696	Normal
Mesosutterella_multiformis	0.656614	0.815431	0.0909091	0.107143	0.000269091	0.000212595	NR	0.790048	-0.339988	0.088613	Normal
Parasutterella_excrementihominis	0.502464	0.350144	0.613636	0.607143	0.00365703	0.00192041	NR	0.525128	-0.92926	0.455754	Normal
Sutterella_parvirubra	0.502464	0.386348	0	0.0178571	0	0.000131923	R	1.31923e+16	53.5505	0.413022	Normal
Sutterella_sp_CAG_351	0.650982	0.71874	0.113636	0.0892857	0.000252225	0.000853898	R	3.38546	1.75935	0.143428	Normal
Sutterella_sp_CAG_397	0.502464	0.197567	0.0681818	0.0178571	0.000306577	1.48214e-07	NR	0.000483448	-11.0144	0.704285	Normal
Sutterella_sp_CAG_521	0.508496	0.437041	0.0227273	0.0535714	6.36045e-05	0.000157895	R	2.48244	1.31176	0.359477	Normal
Sutterella_wadsworthensis	0.684042	0.954536	0.272727	0.285714	0.00437177	0.00372233	NR	0.851449	-0.232009	0.0202077	Normal
Turicimonas_muris	0.584596	0.560554	0.0454545	0.0714286	7.24318e-06	3.52875e-05	R	4.87182	2.28446	0.251383	Normal
Bilophila_wadsworthia	0.611408	0.60208	0.75	0.75	0.00065448	0.000768345	R	1.17398	0.231405	0.220346	Normal
Desulfovibrionaceae_bacterium	0.502464	0.215488	0.159091	0.285714	0.000919168	0.000355839	NR	0.387132	-1.3691	0.666576	Normal
Desulfovibrio_fairfieldensis	0.656614	0.863593	0.0227273	0.0178571	4.54545e-06	6.10714e-07	NR	0.134357	-2.89586	0.0636908	Normal
Desulfovibrio_piger	0.649689	0.671086	0.227273	0.267857	0.00128781	0.0013951	R	1.08331	0.115449	0.173222	Normal
Desulfovibrio_sp_An276	0.502464	0.386348	0	0.0178571	0	7.94643e-06	R	794642857142858	49.4973	0.413022	Normal
Campylobacter_curvus	0.502464	0.386348	0	0.0178571	0	1.09e-05	R	1090000000000000	49.9532	0.413022	Normal
Campylobacter_gracilis	0.502464	0.267859	0.0227273	0	0.000501541	0	NR	1.99386e-17	-55.4772	0.572094	Normal
Campylobacter_hominis	0.650982	0.698232	0.0227273	0.0357143	2.06818e-07	9.26786e-07	R	4.48116	2.16387	0.156	Normal
Aeromonas_caviae	0.502464	0.267859	0.0227273	0	6.38636e-06	0	NR	1.56584e-15	-49.182	0.572094	Normal
Aeromonas_enteropelogenes	0.502464	0.267859	0.0227273	0	9.48864e-06	0	NR	1.05389e-15	-49.7532	0.572094	Normal
Aeromonas_veronii	0.502464	0.267859	0.0227273	0	2.91318e-05	0	NR	3.43267e-16	-51.3715	0.572094	Normal
Succinatimonas_hippei	0.650982	0.715701	0.0227273	0.0357143	0.000106575	0.000145818	R	1.36822	0.452298	0.145269	Normal
Succinatimonas_sp_CAG_777	0.502464	0.386348	0	0.0178571	0	0.000194523	R	1.94523e+16	54.1108	0.413022	Normal
Citrobacter_amalonaticus	0.502464	0.267859	0.0227273	0	2.56614e-05	0	NR	3.89691e-16	-51.1885	0.572094	Normal
Citrobacter_freundii	0.611408	0.606875	0.0454545	0.0714286	7.5275e-05	1.44214e-05	NR	0.191583	-2.38396	0.216901	Normal
Citrobacter_koseri	0.508496	0.431185	0.0454545	0.0178571	1.70182e-05	4.86071e-06	NR	0.285619	-1.80784	0.365336	Normal
Citrobacter_portucalensis	0.650982	0.715701	0.0227273	0.0357143	1.94773e-06	3.87929e-05	R	19.917	4.31593	0.145269	Normal
Citrobacter_sp_MGH106	0.656614	0.886157	0.0227273	0.0178571	9.13636e-07	4.77143e-06	R	5.22246	2.38473	0.0524892	Normal
Enterobacter_cloacae_complex	0.502464	0.177434	0.159091	0.0714286	0.00389048	5.87875e-05	NR	0.0151106	-6.0483	0.750963	Normal
Escherichia_coli	0.502464	0.378692	0.772727	0.767857	0.0158649	0.0333603	R	2.10277	1.07229	0.421714	Normal
Klebsiella_michiganensis	0.502464	0.197567	0.0681818	0.0178571	3.84091e-05	8.94643e-07	NR	0.0232925	-5.42399	0.704285	Normal
Klebsiella_oxytoca	0.656614	0.863593	0.0227273	0.0178571	5.63636e-06	2.34643e-06	NR	0.416302	-1.2643	0.0636908	Normal
Klebsiella_pneumoniae	0.657574	0.892346	0.113636	0.125	0.00515501	0.00405512	NR	0.786636	-0.346231	0.0494668	Normal
Klebsiella_quasipneumoniae	0.656614	0.825803	0.0909091	0.107143	0.000858584	0.000547205	NR	0.637335	-0.649877	0.0831235	Normal
Klebsiella_variicola	0.656614	0.80509	0.0909091	0.107143	0.000801909	0.00113273	R	1.41255	0.498298	0.0941554	Normal
Raoultella_ornithinolytica	0.502464	0.267859	0.0227273	0	6.45455e-07	0	NR	1.5493e-14	-45.8754	0.572094	Normal
Raoultella_planticola	0.502464	0.267859	0.0227273	0	4.18136e-05	0	NR	2.39156e-16	-51.8929	0.572094	Normal
Hafnia_alvei	0.588455	0.566548	0.159091	0.214286	0.00154442	0.000665205	NR	0.430716	-1.21519	0.246763	Normal
Hafnia_paralvei	0.502464	0.105094	0.0454545	0.142857	1.91841e-05	0.000259516	R	13.5277	3.75784	0.978422	Normal
Proteus_mirabilis	0.656614	0.863593	0.0227273	0.0178571	0.000103305	7.975e-06	NR	0.0771989	-3.69528	0.0636908	Normal
Serratia_marcescens	0.502464	0.267859	0.0227273	0	1.8e-06	0	NR	5.55556e-15	-47.355	0.572094	Normal
Haemophilus_parahaemolyticus	0.502464	0.267859	0.0227273	0	6.06818e-07	0	NR	1.64794e-14	-45.7863	0.572094	Normal
Haemophilus_parainfluenzae	0.656614	0.807847	0.340909	0.303571	0.000115141	0.000134646	R	1.16941	0.225775	0.0926707	Normal
Haemophilus_pittmaniae	0.502464	0.386348	0	0.0178571	0	7.62679e-06	R	762678571428572	49.4381	0.413022	Normal
Haemophilus_sp_HMSC71H05	0.653234	0.741583	0.159091	0.142857	2.82023e-05	2.39679e-05	NR	0.849856	-0.23471	0.12984	Normal
Proteobacteria_bacterium_CAG_139	0.502464	0.239965	0.113636	0.196429	0.000670514	0.00103196	R	1.53905	0.622044	0.619852	Normal
Proteobacteria_bacterium_CAG_495	0.656614	0.842928	0.113636	0.107143	0.00372972	0.00141078	NR	0.378253	-1.40258	0.0742096	Normal
Brachyspira_sp_CAG_484	0.502464	0.290411	0.0227273	0.0714286	0.000487464	0.000138884	NR	0.284911	-1.81141	0.536987	Normal
Brachyspira_sp_CAG_700	0.502464	0.386348	0	0.0178571	0	0.000461764	R	4.61764e+16	55.358	0.413022	Normal
Cloacibacillus_evryensis	0.656614	0.886157	0.0227273	0.0178571	6.97727e-07	1.41143e-05	R	20.2289	4.33835	0.0524892	Normal
Pyramidobacter_piscolens	0.502464	0.0961179	0.0909091	0.0178571	7.10818e-05	4.23214e-07	NR	0.0059539	-7.39195	1.0172	Normal
Pyramidobacter_sp_C12_8	0.502464	0.267859	0.0227273	0	3.36364e-07	0	NR	2.97297e-14	-44.9351	0.572094	Normal
Synergistes_jonesii	0.502464	0.267859	0.0227273	0	1.14091e-05	0	NR	8.76494e-16	-50.0191	0.572094	Normal
Mycoplasma_sp_CAG_776	0.650982	0.733319	0.0227273	0.0357143	0.000261959	3.48661e-05	NR	0.133097	-2.90945	0.134707	Normal
Mycoplasma_sp_CAG_877	0.502464	0.386348	0	0.0178571	0	3.89286e-07	R	3.89286e+13	45.1459	0.413022	Normal
Coraliomargarita_sp_CAG_312	0.508496	0.417698	0.113636	0.178571	0.000391252	0.00107274	R	2.74182	1.45514	0.379138	Normal
Blastocystis_hominis	0.502464	0.267859	0.0227273	0	3.64705e-05	0	NR	2.74195e-16	-51.6956	0.572094	Normal
Blastocystis_sp_subtype_1	0.502464	0.212924	0	0.0357143	0	0.000125307	R	1.25307e+16	53.4763	0.671775	Normal
Enterobacteria_phage_P4	0.650982	0.733319	0.0227273	0.0357143	1.03409e-05	3.79821e-06	NR	0.3673	-1.44497	0.134707	Normal
Clostridium_virus_phiC2	0.502464	0.267859	0.0227273	0	4.34545e-06	0	NR	2.30126e-15	-48.6265	0.572094	Normal
Clostridium_virus_phiCD119	0.502464	0.267859	0.0227273	0	3.25068e-05	0	NR	3.07628e-16	-51.5297	0.572094	Normal
Escherichia_virus_wV8	0.502464	0.386348	0	0.0178571	0	0.000477977	R	4.77977e+16	55.4078	0.413022	Normal
Salmonella_virus_FelixO1	0.502464	0.386348	0	0.0178571	0	0.000411368	R	4.11368e+16	55.1913	0.413022	Normal
Escherichia_phage_D108	0.502464	0.386348	0	0.0178571	0	7.66786e-06	R	766785714285715	49.4458	0.413022	Normal
Clostridium_phage_phiMMP04	0.502464	0.267859	0.0227273	0	4.67273e-06	0	NR	2.14008e-15	-48.7313	0.572094	Normal
Lactobacillus_prophage_Lj771	0.508496	0.417559	0.0454545	0.0178571	3.36773e-05	7.87679e-06	NR	0.23389	-2.0961	0.379282	Normal
Streptococcus_phage_EJ_1	0.617636	0.618718	0.0454545	0.0714286	2.76068e-05	2.11143e-05	NR	0.764821	-0.386805	0.208508	Normal
Yersinia_phage_PY100	0.656614	0.886157	0.0227273	0.0178571	3.11818e-06	7.19643e-06	R	2.30789	1.20658	0.0524892	Normal
Escherichia_virus_P1	0.502464	0.267859	0.0227273	0	3.575e-06	0	NR	2.7972e-15	-48.3449	0.572094	Normal
Escherichia_virus_P2	0.502464	0.386348	0	0.0178571	0	4.35e-06	R	435000000000001	48.628	0.413022	Normal
Pseudomonas_virus_phiCTX	0.502464	0.267859	0.0227273	0	4.32045e-06	0	NR	2.31457e-15	-48.6182	0.572094	Normal
Salmonella_virus_PsP3	0.502464	0.112022	0.0454545	0	6.80205e-05	0	NR	1.47015e-16	-52.5949	0.950696	Normal
Escherichia_virus_RB69	0.502464	0.267859	0.0227273	0	0.000372768	0	NR	2.68263e-17	-55.0491	0.572094	Normal
Cronobacter_virus_GAP31	0.502464	0.386348	0	0.0178571	0	4.60857e-05	R	4608571428571430	52.0332	0.413022	Normal
Shigella_virus_SP18	0.502464	0.267859	0.0227273	0	9.51841e-05	0	NR	1.0506e-16	-53.0796	0.572094	Normal
Streptococcus_virus_Cp1	0.502464	0.0735178	0	0.0714286	0	7.08143e-05	R	7081428571428570	52.653	1.13361	Normal
Escherichia_phage_TL_2011b	0.650982	0.698232	0.0227273	0.0357143	7.85682e-06	2.78607e-05	R	3.54606	1.82622	0.156	Normal
Escherichia_virus_phiV10	0.502464	0.386348	0	0.0178571	0	2.61607e-06	R	261607142857144	47.8944	0.413022	Normal
Klebsiella_virus_KP34	0.656614	0.863593	0.0227273	0.0178571	5.68045e-05	3.10357e-06	NR	0.054636	-4.19401	0.0636908	Normal
Escherichia_virus_N4	0.502464	0.386348	0	0.0178571	0	1.17196e-05	R	1171964285714290	50.0579	0.413022	Normal
Enterobacteria_phage_IME10	0.502464	0.386348	0	0.0178571	0	2.58393e-06	R	258392857142858	47.8766	0.413022	Normal
Salmonella_phage_g341c	0.502464	0.267859	0.0227273	0	6.01545e-05	0	NR	1.66238e-16	-52.4176	0.572094	Normal
Enterobacteria_phage_vB_EcoP_ACG_C91	0.502464	0.267859	0.0227273	0	5.59091e-06	0	NR	1.78862e-15	-48.9901	0.572094	Normal
Enterobacteria_phage_EcoDS1	0.502464	0.267859	0.0227273	0	0.00258192	0	NR	3.87309e-18	-57.8412	0.572094	Normal
Enterobacteria_phage_K1F	0.502464	0.112022	0.0454545	0	0.00132346	0	NR	7.55596e-18	-56.8771	0.950696	Normal
Lactococcus_virus_bIL67	0.656614	0.780273	0.181818	0.196429	0.000387032	0.00244598	R	6.31983	2.65989	0.107753	Normal
Lactococcus_virus_c2	0.645395	0.662546	0.340909	0.285714	0.000278861	0.00170993	R	6.13182	2.61632	0.178784	Normal
Lactobacillus_virus_c5	0.519349	0.461552	0.0227273	0.0535714	8.41364e-06	7.04464e-06	NR	0.837289	-0.256203	0.335779	Normal
Enterobacteria_phage_mEp235	0.502464	0.267859	0.0227273	0	1.24727e-05	0	NR	8.01749e-16	-50.1477	0.572094	Normal
Salmonella_virus_Jersey	0.650982	0.698232	0.0227273	0.0357143	6.28409e-06	5.82786e-05	R	9.27399	3.21319	0.156	Normal
Leuconostoc_virus_LN04	0.508496	0.417559	0.0454545	0.0178571	0.000307295	1.03393e-05	NR	0.0336461	-4.89342	0.379282	Normal
Leuconostoc_virus_P793	0.502464	0.371489	0.0681818	0.125	0.000576905	0.000131236	NR	0.227483	-2.13617	0.430054	Normal
Escherichia_virus_N15	0.502464	0.112022	0.0454545	0	3.82182e-05	0	NR	2.61656e-16	-51.7632	0.950696	Normal
Enterococcus_virus_FL3	0.502464	0.267859	0.0227273	0	3.46818e-06	0	NR	2.88336e-15	-48.3012	0.572094	Normal
Escherichia_virus_Rtp	0.502464	0.267859	0.0227273	0	4.39545e-06	0	NR	2.27508e-15	-48.643	0.572094	Normal
Streptococcus_virus_SPQS1	0.502464	0.386348	0	0.0178571	0	4.73929e-06	R	473928571428572	48.7517	0.413022	Normal
Streptococcus_phage_TP_778L	0.502464	0.386348	0	0.0178571	0	2.51429e-06	R	251428571428572	47.8371	0.413022	Normal
Streptococcus_phage_TP_J34	0.502464	0.112022	0.0454545	0	5.73864e-06	0	NR	1.74257e-15	-49.0277	0.950696	Normal
Streptococcus_phage_P7132	0.578685	0.549247	0.0454545	0.0714286	9.3e-06	4.11696e-05	R	4.42684	2.14628	0.260233	Normal
Streptococcus_virus_DT1	0.502464	0.386348	0	0.0178571	0	2.2e-06	R	220000000000001	47.6445	0.413022	Normal
Streptococcus_virus_Sfi21	0.502464	0.197567	0.0681818	0.0178571	2.29727e-05	2.13571e-06	NR	0.0929674	-3.42713	0.704285	Normal
Streptococcus_virus_phiAbc2	0.645395	0.663263	0.159091	0.196429	3.92523e-05	0.000117729	R	2.99928	1.58462	0.178314	Normal
Actinomyces_phage_xhp1	0.502464	0.267859	0.0227273	0	9.52045e-06	0	NR	1.05037e-15	-49.758	0.572094	Normal
Bacteroides_phage_B124_14	0.502464	0.386348	0	0.0178571	0	0.000933146	R	9.33146e+16	56.373	0.413022	Normal
Clostridium_phage_vB_CpeS_CP51	0.624696	0.63066	0.0454545	0.0714286	2.30227e-05	2.82321e-05	R	1.22627	0.29428	0.200205	Normal
Enterobacteria_phage_HK225	0.656614	0.886157	0.0227273	0.0178571	3.26818e-06	3.56429e-06	R	1.0906	0.125125	0.0524892	Normal
Enterobacteria_phage_mEp237	0.650982	0.733319	0.0227273	0.0357143	2.36818e-06	3.14643e-06	R	1.32863	0.409935	0.134707	Normal
Enterobacteria_phage_mEp460	0.502464	0.267859	0.0227273	0	4.01591e-06	0	NR	2.4901e-15	-48.5127	0.572094	Normal
Enterococcus_phage_EFAP_1	0.508496	0.417559	0.0454545	0.0178571	0.000133868	5.16071e-06	NR	0.0385507	-4.6971	0.379282	Normal
Enterococcus_phage_EFRM31	0.508496	0.417559	0.0454545	0.0178571	0.000240177	2.11786e-05	NR	0.0881789	-3.50342	0.379282	Normal
Enterococcus_phage_phiEf11	0.650982	0.710531	0.0681818	0.0535714	3.50318e-05	1.58554e-05	NR	0.452599	-1.1437	0.148417	Normal
Escherichia_phage_HK639	0.502464	0.267859	0.0227273	0	9.76136e-06	0	NR	1.02445e-15	-49.7941	0.572094	Normal
Lactobacillus_phage_A2	0.502464	0.177141	0.0227273	0.0892857	2.99773e-06	1.10964e-05	R	3.70161	1.88815	0.751681	Normal
Lactobacillus_phage_J1	0.502464	0.112022	0.0454545	0	9.01591e-06	0	NR	1.10915e-15	-49.6795	0.950696	Normal
Lactobacillus_phage_LL_H	0.502464	0.166557	0.0227273	0.0892857	3.11682e-05	0.000374477	R	12.0147	3.58673	0.778436	Normal
Lactobacillus_phage_Lrm1	0.502464	0.282093	0.0227273	0.0714286	3.53409e-06	1.08964e-05	R	3.08323	1.62444	0.549608	Normal
Lactobacillus_phage_Sha1	0.502464	0.267859	0.0227273	0	4.11364e-06	0	NR	2.43094e-15	-48.5474	0.572094	Normal
Lactobacillus_phage_phiadh	0.508496	0.431185	0.0454545	0.0178571	1.28727e-05	4.88393e-06	NR	0.379401	-1.3982	0.365336	Normal
Lactobacillus_prophage_Lj965	0.656614	0.886157	0.0227273	0.0178571	5.28409e-06	7.04643e-06	R	1.33352	0.415237	0.0524892	Normal
Lactococcus_phage_949	0.502464	0.386348	0	0.0178571	0	9.63929e-06	R	963928571428573	49.7759	0.413022	Normal
Lactococcus_phage_BM13	0.502464	0.386348	0	0.0178571	0	9.185e-05	R	9185000000000000	53.0282	0.413022	Normal
Lactococcus_phage_P087	0.617636	0.618718	0.0454545	0.0714286	1.78205e-05	1.36929e-05	NR	0.768379	-0.380111	0.208508	Normal
Lactococcus_phage_P335_sensu_lato	0.593887	0.57525	0.181818	0.142857	3.13659e-05	1.99036e-05	NR	0.634561	-0.65617	0.240143	Normal
Lactococcus_phage_Tuc2009	0.684266	0.956182	0.0681818	0.0714286	6.10932e-05	4.37e-05	NR	0.715301	-0.483378	0.0194595	Normal
Lactococcus_phage_bIL285	0.681996	0.946879	0.272727	0.267857	7.71659e-05	8.21375e-05	R	1.06443	0.0900774	0.0237053	Normal
Lactococcus_phage_bIL286	0.565744	0.534759	0.136364	0.196429	7.67023e-05	0.000106818	R	1.39263	0.477812	0.271842	Normal
Lactococcus_phage_bIL309	0.502464	0.255894	0.159091	0.25	3.19227e-05	5.84518e-05	R	1.83104	0.872663	0.59194	Normal
Lactococcus_phage_bIL310	0.502464	0.33675	0.25	0.178571	0.000217016	9.78661e-05	NR	0.450963	-1.14892	0.472693	Normal
Lactococcus_phage_bIL311	0.650982	0.733319	0.0227273	0.0357143	1.89182e-05	1.23429e-05	NR	0.652434	-0.616097	0.134707	Normal
Lactococcus_phage_bIL312	0.508496	0.437041	0.0227273	0.0535714	1.30841e-05	4.03875e-05	R	3.08676	1.6261	0.359477	Normal
Lactococcus_phage_phiLC3	0.502464	0.267859	0.0227273	0	2.75636e-05	0	NR	3.62797e-16	-51.2917	0.572094	Normal
Lactococcus_phage_ul36	0.685909	0.968694	0.0681818	0.0714286	0.000284459	0.000136884	NR	0.481208	-1.05527	0.0138135	Normal
Pseudomonas_phage_F10	0.502464	0.386348	0	0.0178571	0	2.87143e-06	R	287142857142858	48.0288	0.413022	Normal
Pseudomonas_phage_phi2	0.502464	0.267859	0.0227273	0	5.52045e-06	0	NR	1.81145e-15	-48.9718	0.572094	Normal
Pseudomonas_phage_phi297	0.502464	0.386348	0	0.0178571	0	2.34643e-06	R	234642857142858	47.7375	0.413022	Normal
Pseudomonas_phage_vB_PaeS_PM105	0.502464	0.386348	0	0.0178571	0	3.96071e-06	R	396071428571430	48.4928	0.413022	Normal
Salmonella_phage_SSU5	0.502464	0.258154	0.0227273	0.0714286	3.03614e-05	0.000336298	R	11.0765	3.46943	0.588122	Normal
Streptococcus_phage_Dp_1	0.502464	0.212924	0	0.0357143	0	1.36054e-05	R	1360535714285710	50.2731	0.671775	Normal
Streptococcus_phage_M102	0.502464	0.386348	0	0.0178571	0	3.68214e-06	R	368214285714287	48.3875	0.413022	Normal
Streptococcus_phage_MM1	0.502464	0.273958	0.0227273	0.0714286	1.91591e-06	1.77286e-05	R	9.25335	3.20998	0.562316	Normal
Streptococcus_phage_PH10	0.502464	0.310709	0.0681818	0.125	7.58864e-06	4.59089e-05	R	6.04969	2.59686	0.507646	Normal
Streptococcus_phage_PH15	0.502464	0.136303	0.136364	0.0535714	6.93886e-05	1.3825e-05	NR	0.19924	-2.32742	0.865496	Normal
Stx2_converting_phage_1717	0.650982	0.715701	0.0227273	0.0357143	8.93636e-06	2.58625e-05	R	2.89407	1.5331	0.145269	Normal
Lactococcus_phage_340	0.517047	0.456483	0.0681818	0.0357143	7.05614e-05	8.7e-06	NR	0.123297	-3.01979	0.340576	Normal
Lactococcus_phage_jm2	0.508496	0.431185	0.0454545	0.0178571	7.9625e-05	7.09286e-06	NR	0.0890783	-3.48878	0.365336	Normal
Lactococcus_phage_jm3	0.521997	0.464923	0.159091	0.107143	0.000906939	0.000240952	NR	0.265676	-1.91226	0.332619	Normal
Lactococcus_phage_phi7	0.508496	0.417559	0.0454545	0.0178571	0.000253155	6.08411e-05	NR	0.240332	-2.0569	0.379282	Normal
Salmonella_virus_SP31	0.502464	0.386348	0	0.0178571	0	3.87857e-06	R	387857142857144	48.4625	0.413022	Normal
Xanthomonas_virus_phil7	0.502464	0.386348	0	0.0178571	0	5.83036e-06	R	583035714285715	49.0506	0.413022	Normal
Cyprinid_herpesvirus_3	0.502464	0.267859	0.0227273	0	1.67045e-06	0	NR	5.98639e-15	-47.2472	0.572094	Normal
Human_betaherpesvirus_7	0.502464	0.267859	0.0227273	0	4.06364e-06	0	NR	2.46085e-15	-48.5298	0.572094	Normal
Porcine_type_C_oncovirus	0.502464	0.212924	0	0.0357143	0	1.36607e-06	R	136607142857144	46.957	0.671775	Normal
Wheat_dwarf_virus	0.502464	0.267859	0.0227273	0	7.63977e-05	0	NR	1.30894e-16	-52.7625	0.572094	Normal
Anser_anser_polyomavirus_1	0.502464	0.386348	0	0.0178571	0	2.91786e-06	R	291785714285715	48.0519	0.413022	Normal
Phage_Gifsy_1	0.502464	0.284567	0.0454545	0.107143	3.6975e-05	5.82304e-05	R	1.57486	0.655221	0.545816	Normal
Phage_Gifsy_2	0.502464	0.0735178	0	0.0714286	0	1.59304e-05	R	1593035714285710	50.5007	1.13361	Normal
Pseudomonas_phage_PA16	0.502464	0.386348	0	0.0178571	0	2.675e-06	R	267500000000001	47.9265	0.413022	Normal
Salmonella_phage_Fels_1	0.67232	0.922456	0.227273	0.25	0.000204318	0.000151027	NR	0.739174	-0.436013	0.0350545	Normal
Staphylococcus_phage_PT1028	0.502464	0.386348	0	0.0178571	0	6.525e-06	R	652500000000001	49.213	0.413022	Normal
