# Supplementary material for: Live biotherapeutic enterococcus lactis MNC-168 promotes the efficacy of immune checkpoint blockade in cancer therapy by activating STING pathway via bacterial membrane vesicles
Source: Gut Microbes. 2025 Sep 12;17(1):2557978. doi: 10.1080/19490976.2025.2557978 (PMC12439585; doi:10.1080/19490976.2025.2557978)
Supplement: Supplementary file 4.xlsx [file KGMI_A_2557978_SM1835.xlsx]

## Sheet: MNC168_PD1.vs.PD1.neg
Compound_ID	Name	FC	log2FC	pvalue	ROC	VIP
Com_1002_neg	FAHFA (2:0/23:0)	0.870243	-0.200509	0.663996	0.469388	0.19612
Com_10033_neg	3-(1-cyano-1,2-dihydroisoquinolin-2-yl)-3-oxopropyl propionate	1.36641	0.450392	0.00420337	0.897959	1.74636
Com_10039_neg	PG (18:1/18:1)	1.01102	0.0158171	0.816407	0.530612	0.151143
Com_10091_neg	Undecanedioic acid	1.18582	0.245886	0.772377	0.571429	0.551479
Com_10251_neg	Cortodoxone	1.22962	0.298211	0.158344	0.734694	1.23415
Com_10306_neg	(±)10(11)-EpDPA	2.08475	1.05987	0.160213	0.693878	1.01462
Com_10335_neg	(+/-)19(20)-DiHDPA	1.09531	0.131337	0.657439	0.653061	0.725037
Com_10362_neg	4-Hydroxybenzoic acid	0.768667	-0.37957	0.0743958	0.734694	1.47577
Com_10373_neg	Cer-BDS (d17:0/16:0)	0.98013	-0.0289553	0.86484	0.44898	0.501809
Com_10433_neg	12-Oxo phytodienoic acid	1.37863	0.463237	0.00989869	0.877551	1.68392
Com_10442_neg	N2,N6-di(4-methoxyphenyl)-3-nitropyridine-2,6-diamine	1.06576	0.0918768	0.567176	0.591837	0.667509
Com_1046_neg	LPG 17:1	0.838547	-0.254036	0.447801	0.612245	0.748656
Com_10487_neg	(±)11(12)-DiHET	1.01077	0.015455	0.825697	0.510204	0.29439
Com_1049_neg	LysoPE 18:2	1.16146	0.215936	0.683362	0.55102	0.657092
Com_10521_neg	8-Isoprostaglandin E2	1.11123	0.152152	0.472915	0.632653	0.565719
Com_10633_neg	LPE 22:1	0.935946	-0.0955032	0.678283	0.571429	0.70081
Com_10675_neg	3-Hydroxydecanoic acid	1.68919	0.756335	0.0304989	0.857143	1.47287
Com_1073_neg	FAHFA (2:0/22:0)	0.558248	-0.841022	0.0522931	0.836735	1.8127
Com_1083_neg	delta9-THC-d9	2.00308	1.00222	0.0322197	0.816327	1.34865
Com_10874_neg	Gly-Tyr	1.15589	0.209001	0.470559	0.673469	0.708071
Com_10887_neg	PG (14:0/16:1)	0.810387	-0.303318	0.301749	0.653061	0.746302
Com_10924_neg	LPS 22:6	0.77208	-0.373178	0.638418	0.44898	0.678243
Com_10952_neg	Prostaglandin D1	1.59056	0.669534	0.0466232	0.857143	1.58297
Com_1097_neg	Azelaic acid	1.38018	0.464854	0.163759	0.653061	0.731249
Com_10_neg	Cholic acid	1.29644	0.374556	0.160828	0.816327	1.58948
Com_11012_neg	4-(octyloxy)benzoic acid	0.897754	-0.155609	0.749843	0.44898	0.84495
Com_1103_neg	FAHFA (4:0/20:0)	1.21897	0.285657	0.448858	0.612245	0.667171
Com_11049_neg	Quinolinic acid	1.31093	0.390588	0.0414816	0.795918	1.02761
Com_11116_neg	13,14-dihydro-15-keto Prostaglandin E2	1.48871	0.574062	0.0827031	0.77551	1.41962
Com_11150_neg	LPA 17:0	1.25404	0.326583	0.917908	0.530612	0.846895
Com_11159_neg	LPC 22:5	1.89419	0.921585	0.419344	0.591837	1.00693
Com_1117_neg	5-Aminovaleric acid	0.890122	-0.167924	0.390073	0.632653	1.27095
Com_111_neg	8Z,11Z,14Z-Eicosatrienoic acid	1.11811	0.161065	0.990116	0.571429	0.662907
Com_11287_neg	UMP	1.5781	0.65819	0.134686	0.755102	1.12929
Com_11345_neg	4-morpholino-3-nitrobenzene-1-sulfonamide	1.09807	0.134973	0.754609	0.55102	0.966486
Com_11360_neg	(±)8(9)-DiHET	1.09814	0.135067	0.65108	0.612245	0.643397
Com_11366_neg	Xanthosine	1.26327	0.337157	0.151706	0.734694	0.913873
Com_11403_neg	Sorbitan monooleate	0.879371	-0.185457	0.356564	0.591837	0.629685
Com_11481_neg	Imidazoleacetic acid	1.21585	0.281963	0.206747	0.714286	1.08211
Com_11521_neg	Sepiapterin	1.57582	0.656103	0.325539	0.673469	0.886987
Com_11537_neg	PC (16:0/16:1)	0.631844	-0.66236	0.203076	0.653061	0.964122
Com_11558_neg	gamma-Glutamylcysteine	1.36314	0.446931	0.209666	0.714286	1.02541
Com_11561_neg	Methyltestosterone	0.987835	-0.0176576	0.789341	0.612245	0.168861
Com_11570_neg	Deoxycholic acid	1.05602	0.0786375	0.897503	0.612245	0.576032
Com_11586_neg	DL-3,4-Dihydroxyphenyl glycol	1.42014	0.506028	0.019976	0.836735	1.68963
Com_11597_neg	N-[4-(aminosulfonyl)phenyl]-2-[3,4-dihydro-1(2H)-quinolinyl]acetamide	0.956252	-0.0645367	0.606061	0.489796	0.964126
Com_115_neg	3-[2-(1,3,5-trimethyl-1H-pyrazol-4-yl)hydrazono]pentane-2,4-dione	1.49607	0.581175	0.136442	0.693878	1.20465
Com_11623_neg	N-(4-methoxy-1-methyl-1H-indazol-3-yl)-2,5-dimethyl-3-furamide	1.18957	0.250445	0.186885	0.734694	1.02536
Com_11663_neg	LPE 19:0	1.28826	0.365423	0.884387	0.571429	0.75791
Com_1171_neg	Lignoceric Acid	0.573733	-0.801548	0.364295	0.591837	0.798084
Com_1173_neg	Arachidic acid	1.02905	0.0413092	0.712307	0.612245	0.503386
Com_11807_neg	PEtOH (19:0-18:1)	0.844234	-0.244285	0.314911	0.673469	0.764292
Com_1180_neg	D-Mannose 6-phosphate	1.15465	0.207461	0.445214	0.632653	0.530786
Com_11828_neg	PG (15:0/18:2)	0.946024	-0.0800519	0.64086	0.510204	0.486617
Com_11856_neg	3,4-Dihydroxyphenylpropionic acid	1.0969	0.133428	0.518397	0.653061	0.490495
Com_1186_neg	2'-Deoxyinosine	0.268968	-1.89449	0.0841126	0.734694	2.00186
Com_11914_neg	(±)9(10)-EpOME	1.14724	0.198161	0.431163	0.632653	0.970811
Com_1197_neg	Isorhapontigenin	1.33382	0.41556	0.432311	0.714286	0.552783
Com_11984_neg	N-Acetyl-D-galactosamine 4-sulfate	1.16395	0.219028	0.223676	0.693878	0.895379
Com_1199_neg	DL-α-Tocopherol	1.08284	0.114825	0.749979	0.591837	0.386701
Com_11_neg	16-Hydroxyhexadecanoic acid	0.645759	-0.630933	0.0754208	0.77551	1.07366
Com_12070_neg	N-Carbamyl-L-glutamicacid	1.27036	0.345241	0.190314	0.714286	1.05309
Com_12083_neg	PG (2:0/18:2)	1.22619	0.29418	0.786298	0.428571	0.316714
Com_1209_neg	3-(methylsulfanyl)-5H-[1,2,4]triazino[5,6-b]indole	1.64417	0.717361	0.00910162	0.897959	1.14596
Com_120_neg	7-Ketolithocholic acid	1.18008	0.238886	0.386147	0.673469	0.861023
Com_12124_neg	17α-Hydroxyprogesterone	1.19239	0.253856	0.273269	0.673469	0.941977
Com_12133_neg	Corey Lactone Diol	1.24926	0.32107	0.166064	0.714286	1.08784
Com_12223_neg	Cystine	0.840798	-0.250169	0.225487	0.693878	1.19447
Com_1227_neg	D-(+)-Malic acid	1.06988	0.0974503	0.412671	0.693878	0.391958
Com_1229_neg	LPC 20:4	1.57955	0.659514	0.455416	0.591837	0.993927
Com_12346_neg	6,8-di(tert-butyl)-4-oxo-4H-chromene-2-carboxylic acid	2.00746	1.00537	0.181757	0.693878	1.29812
Com_1239_neg	D-Proline	1.14619	0.196842	0.206182	0.673469	0.988786
Com_12503_neg	LPS 20:4	0.703594	-0.507185	0.383716	0.408163	0.672015
Com_12532_neg	5-Hydroxytryptophol	0.874462	-0.193532	0.78638	0.571429	0.229102
Com_12592_neg	N-Cinnamoylglycine	1.09738	0.134059	0.609843	0.632653	0.439719
Com_1259_neg	7Z, 10Z, 13Z, 16Z, 19Z-docosapentaenoic acid	1.1559	0.209011	0.473228	0.632653	0.793749
Com_12604_neg	PG (16:1/22:6)	0.962152	-0.055664	0.691198	0.612245	0.457618
Com_1266_neg	L-lysine	1.02118	0.0302332	0.981471	0.612245	0.87681
Com_1267_neg	13,14-Dihydro-15-keto-tetranor prostaglandin F1α	0.970876	-0.0426413	0.668866	0.489796	0.632756
Com_12811_neg	PG (22:4/22:6)	0.908943	-0.137739	0.420635	0.591837	0.752277
Com_1281_neg	13Z,16Z-Docosadienoic Acid	0.946108	-0.0799229	0.887231	0.55102	0.413213
Com_12853_neg	Prostaglandin F1β	1.06632	0.0926361	0.907531	0.653061	0.295503
Com_12854_neg	Quinoline-4-carboxylic acid	1.23363	0.30291	0.275368	0.673469	0.718737
Com_12964_neg	MGDG (16:0/18:2)	1.11799	0.160909	0.442488	0.653061	0.672311
Com_12_neg	Arachidonic acid	1.0672	0.0938364	0.90464	0.510204	0.605594
Com_13027_neg	L-Tryptophan	1.03587	0.0508422	0.702913	0.530612	0.9399
Com_13028_neg	2-Furoic acid	1.39126	0.476396	0.0427933	0.795918	1.54183
Com_1305_neg	11,12-Epoxy-(5Z,8Z,11Z)-icosatrienoic acid	1.4684	0.554241	0.242014	0.693878	1.15804
Com_13111_neg	Cinnamoylglycine	1.24324	0.314108	0.0630674	0.816327	1.06829
Com_13201_neg	PG (18:2/18:3)	1.2493	0.321121	0.951723	0.510204	0.198684
Com_13267_neg	PG (3:0/16:1)	1.22752	0.295743	0.685415	0.44898	0.380587
Com_13274_neg	Sodium cholate	1.25994	0.33335	0.0111075	0.918367	1.53678
Com_132_neg	11(E)-Eicosenoic Acid	0.750521	-0.414035	0.113306	0.77551	0.843831
Com_13376_neg	2-(2-carboxy-2-methylpropyl)-4,6-dimethylbenzoic acid	1.52334	0.607242	0.0686931	0.857143	1.49368
Com_13421_neg	14,15-Leukotriene E4	1.22435	0.292012	0.302646	0.653061	0.726262
Com_1343_neg	Nervonic acid	0.889497	-0.168939	0.372055	0.632653	0.644744
Com_13469_neg	4-Hexylresorcinol	1.95498	0.967153	0.0435628	0.77551	1.41303
Com_1346_neg	PG (16:0/18:1)	0.840342	-0.250951	0.405206	0.571429	0.631822
Com_13636_neg	N-(1,1-Dioxotetrahydro-1H-1λ6-thiophen-3-yl)-4-methoxybenzamide	1.28003	0.356174	0.0428459	0.816327	1.48399
Com_13768_neg	4-Methoxycinnamic Acid	1.2657	0.339937	0.034772	0.795918	0.991774
Com_13789_neg	PG (20:5/22:6)	0.846676	-0.240119	0.338187	0.673469	0.614301
Com_1381_neg	(±)9(10)-DiHOME	1.17614	0.234056	0.467137	0.632653	0.710944
Com_1384_neg	FAHFA (18:2/20:4)	1.1216	0.165553	0.677573	0.612245	0.30668
Com_13886_neg	3-(pyrazin-2-ylamino)-2-(2-thienylcarbonyl)acrylonitrile	0.987834	-0.0176597	0.987351	0.469388	0.764688
Com_13918_neg	Tauroursodeoxycholic acid Dihydrate	0.76145	-0.393178	0.106574	0.755102	1.48897
Com_13935_neg	N-[4-(diethylamino)phenyl]-N'-phenylurea	0.935481	-0.0962199	0.860898	0.530612	0.732615
Com_1393_neg	LPC 17:0	0.857498	-0.221795	0.619753	0.612245	0.76963
Com_1395_neg	Sucrose	1.00615	0.00884409	0.999051	0.55102	0.643925
Com_14032_neg	LPG 12:0	1.01423	0.0203838	0.827239	0.44898	0.25817
Com_1404_neg	3-Hydroxybutyric acid	1.16324	0.218149	0.349281	0.632653	1.25883
Com_14088_neg	Cannabidiolic acid	1.02174	0.0310345	0.88734	0.510204	0.257836
Com_14125_neg	(3-Methoxy-4-hydroxyphenyl)ethylene glycol sulfate	1.19324	0.254881	0.107961	0.734694	0.941529
Com_14130_neg	(+/-)-Cannabichromeorcin	1.05686	0.079791	0.53185	0.653061	0.505942
Com_1413_neg	Undecanoic acid	0.741189	-0.432086	0.0754008	0.816327	1.44948
Com_14207_neg	2,6-dimethoxy-N-(1-methyl-1H-pyrazol-5-yl)benzamide	1.18496	0.24484	0.26694	0.693878	1.22956
Com_14228_neg	7-methyl-1H-pyrazolo[3,4-f]quinolin-9-ol	1.08322	0.11532	0.953686	0.469388	0.55781
Com_14232_neg	5-Hydroxyindole	0.842922	-0.24653	0.520087	0.612245	0.763569
Com_1423_neg	D-α-Hydroxyglutaric acid	0.897354	-0.15625	0.5817	0.591837	1.062
Com_14301_neg	PE (22:6e/18:1)	1.00022	0.000322343	0.819625	0.591837	0.148745
Com_14341_neg	2-(2-pyridyl)-2-{2-[4-(trifluoromethoxy)phenyl]hydrazono}acetonitrile	1.57694	0.657124	0.0505219	0.857143	1.01161
Com_14343_neg	2-[6-(1H-benzo[d]imidazol-2-yl)-2-pyridyl]-1H-benzo[d]imidazole	0.529875	-0.916276	0.101086	0.755102	0.826409
Com_1442_neg	LPA 20:2	0.385358	-1.37573	0.105738	0.816327	1.08127
Com_14446_neg	LPC 24:1	0.72452	-0.464903	0.126136	0.693878	1.09675
Com_14563_neg	NAD+	1.81863	0.862854	0.0310524	0.857143	1.52567
Com_14568_neg	5'-Adenylic acid	1.18502	0.244914	0.205336	0.673469	1.20969
Com_14607_neg	2,3-Dinor-TXB2	1.14141	0.190814	0.23154	0.693878	0.934518
Com_14658_neg	gamma-Glutamylglutamic acid	1.12715	0.172684	0.464456	0.489796	0.736847
Com_1466_neg	LPI 16:0	0.877065	-0.189245	0.404178	0.612245	0.890279
Com_14688_neg	FAHFA (18:2/18:2)	0.846725	-0.240034	0.337961	0.408163	0.751815
Com_14705_neg	Phenobarbital-d5	0.816024	-0.293317	0.131687	0.714286	1.03643
Com_14722_neg	Thromboxane B3	1.11925	0.162537	0.420568	0.632653	0.518634
Com_14740_neg	Acetylcarnitine	1.18595	0.246047	0.483091	0.612245	0.606724
Com_14750_neg	O1-[4-(tert-butyl)benzoyl]-2-(tert-butylsulfonyl)ethanehydroximamide	2.17596	1.12165	0.00472993	0.918367	1.76637
Com_14785_neg	LPA 22:2	0.854198	-0.227357	0.676504	0.55102	0.288293
Com_147_neg	LPC 18:0	0.959463	-0.0597009	0.797841	0.489796	0.841701
Com_14824_neg	Dl-3,4-Dihydroxymandelic Acid	1.48279	0.568313	0.0240158	0.857143	1.45319
Com_1493_neg	Lysopc 17:0	0.955107	-0.0662655	0.751727	0.469388	0.852487
Com_14982_neg	PS (18:0/20:4)	0.762235	-0.391692	0.976655	0.510204	0.61398
Com_14984_neg	PG (18:1/20:4)	1.39509	0.480358	0.463087	0.632653	0.73984
Com_14993_neg	FAHFA (16:1/18:1)	0.666482	-0.585361	0.0653164	0.836735	1.28591
Com_1502_neg	FAHFA (2:0/20:0)	0.551266	-0.859178	0.0572713	0.795918	1.76276
Com_15088_neg	FAHFA (22:4/2:0)	1.26145	0.335085	0.478332	0.653061	0.581877
Com_15107_neg	Flavin mononucleotide (FMN)	1.04122	0.058279	0.91465	0.530612	0.569094
Com_15125_neg	PG (14:0/18:1)	1.20348	0.26721	0.577989	0.469388	0.475598
Com_15207_neg	5-methyl-N-(2-oxo-3-azepanyl)-2-(trifluoromethyl)-3-furansulfonamide	0.678212	-0.560191	0.178572	0.673469	1.44466
Com_15261_neg	Epinephrine bitartrate	1.11272	0.154089	0.437224	0.632653	0.568513
Com_1531_neg	L-(+)-Arabinose	0.930799	-0.103458	0.685694	0.632653	1.03999
Com_1532_neg	PG (4:0/16:0)	0.968355	-0.0463921	0.954082	0.530612	0.0665959
Com_15370_neg	Taurochenodeoxycholic Acid (sodium salt)	1.07969	0.110614	0.751602	0.591837	0.530675
Com_15391_neg	Uridine 5'-diphosphate (UDP)	2.20559	1.14117	0.0375295	0.816327	1.87152
Com_15415_neg	Prostaglandin A1 ethyl ester	0.974498	-0.0372691	0.97606	0.510204	0.767184
Com_15438_neg	3-(3-Methoxyphenyl)propionic acid	1.19523	0.257294	0.18311	0.755102	0.805609
Com_1546_neg	Beta-Muricholic acid	1.00309	0.00445452	0.796466	0.571429	0.408037
Com_155_neg	LPG 16:0	0.967415	-0.0477927	0.774012	0.530612	0.413126
Com_15632_neg	DL-o-Tyrosine	1.54283	0.625575	0.026237	0.836735	1.27444
Com_15633_neg	P-Coumaroyl Agmatine	1.08834	0.122131	0.473942	0.571429	0.66328
Com_15643_neg	LPC 20:0	0.78517	-0.348922	0.248297	0.653061	0.799683
Com_1565_neg	PG (3:0/18:1)	1.15731	0.210781	0.614407	0.571429	0.410576
Com_1570_neg	Prostaglandin K1	1.43965	0.525717	0.0583694	0.795918	1.38524
Com_15712_neg	19-Nortestosterone	0.95111	-0.072316	0.635671	0.591837	0.315305
Com_1571_neg	FAHFA (18:1/20:3)	0.956032	-0.0648692	0.684927	0.591837	0.358005
Com_15721_neg	PE (18:3e/18:1)	0.556613	-0.845253	0.0537703	0.816327	0.801698
Com_15746_neg	Minocycline	1.33934	0.421521	0.00688209	0.897959	1.39582
Com_15844_neg	Nicotinuric acid	1.46796	0.553809	0.0631209	0.836735	1.58423
Com_15897_neg	N1-[4-(aminosulfonyl)phenyl]-2,2-dimethylpropanamide	1.27145	0.346476	0.0691637	0.795918	1.49654
Com_1589_neg	1,3-Dimethyluracil	1.11803	0.160954	0.488844	0.653061	0.981347
Com_15902_neg	N1-methyl-5-methoxy-2-({2-[(methylamino)carbonyl]phenyl}thio)benzamide	1.45791	0.5439	0.0189636	0.836735	1.46045
Com_15950_neg	LPE 22:0	0.778687	-0.360885	0.312044	0.653061	0.819059
Com_1597_neg	FAHFA (16:0/22:5)	1.1505	0.202267	0.730154	0.591837	0.586531
Com_1598_neg	FAHFA (20:4/18:1)	0.833874	-0.262099	0.375741	0.591837	0.74889
Com_15991_neg	9-[(2-hydroxyethoxy)methyl]-1,9-dihydro-6H-purin-6-one	1.24986	0.321769	0.210639	0.632653	1.04044
Com_16078_neg	Uridine 5'-diphosphoglucuronic acid	2.65182	1.40699	0.0555237	0.816327	1.49777
Com_16085_neg	LPC 24:4	0.996588	-0.00493019	0.81667	0.55102	0.866799
Com_16092_neg	3-Amino-4-methylpentanoic acid	0.746706	-0.421388	0.0584218	0.77551	0.983777
Com_16222_neg	5-(1-azepanyl)-2,4(1H,3H)-pyrimidinedione	1.28567	0.362523	0.163591	0.714286	0.814466
Com_16252_neg	3'-Dephospho-CoA	3.13447	1.64822	0.0311377	0.857143	1.67817
Com_1627_neg	FAHFA (2:0/24:0)	0.728109	-0.457774	0.187892	0.612245	1.24777
Com_16333_neg	1,3-diphenyl-4,5-dihydro-1H-pyrazol-5-one	0.87701	-0.189334	0.888698	0.44898	0.338936
Com_1635_neg	Docosanoic Acid	1.06058	0.0848554	0.833919	0.510204	0.231109
Com_1636_neg	Naringenin	1.18519	0.245121	0.766373	0.55102	0.544772
Com_164_neg	Stercobilin	0.684073	-0.547778	0.0345157	0.877551	1.28902
Com_16565_neg	3-(4-benzyl-5-thioxo-4,5-dihydro-1H-1,2,4-triazol-3-yl)piperidin-2-one	1.0841	0.116504	0.707443	0.489796	1.09008
Com_16582_neg	6-Hydroxymelatonin	1.49412	0.579297	0.00193983	0.959184	2.12299
Com_1659_neg	Lysops 22:5	0.79673	-0.327837	0.252183	0.653061	1.01654
Com_1660_neg	N-Methylthreonine	1.0861	0.119152	0.276145	0.673469	0.731771
Com_16639_neg	Indole-3-acrylic acid	1.72611	0.787525	0.189304	0.693878	0.854936
Com_1664_neg	11-Deoxy prostaglandin F2β	0.879934	-0.184533	0.470635	0.571429	0.47541
Com_16704_neg	N-Acetyl-D-tryptophan	1.31324	0.393127	0.0371521	0.795918	1.68325
Com_1670_neg	4-(beta-D-Glucopyranosyloxy)-2-methylenebutanoic acid	1.32842	0.409709	0.014586	0.836735	1.31564
Com_1671_neg	LPC 18:1	1.13819	0.186745	0.894852	0.489796	0.748319
Com_1676_neg	PC (2:0/13:1)	1.1463	0.196981	0.850933	0.489796	0.939334
Com_16922_neg	Gibberellin A4	1.17217	0.229185	0.168621	0.673469	0.807245
Com_1697_neg	Sulfoacetic acid	1.39005	0.475136	0.123732	0.714286	1.30502
Com_17133_neg	FAHFA (15:0/17:0)	0.232799	-2.10284	0.345156	0.632653	0.655813
Com_17175_neg	dUDP	1.36133	0.445014	0.165857	0.693878	1.35329
Com_17286_neg	PG (18:1/18:2)	1.12874	0.174718	0.766881	0.571429	0.452273
Com_17294_neg	Malonic acid	1.75072	0.807945	0.0170912	0.897959	1.97201
Com_17327_neg	MGDG (10:0/16:0)	1.05071	0.0713649	0.700225	0.530612	0.463767
Com_17493_neg	Cucurbitacin I 2-O-β-D-glucopyranoside	1.39186	0.477011	0.213711	0.673469	1.05056
Com_17500_neg	GlcADG (16:0-18:1)	1.63176	0.706431	0.0288888	0.877551	1.85827
Com_1753_neg	9-HpOTrE	0.842048	-0.248026	0.304426	0.714286	1.069
Com_1762_neg	FAHFA (22:4/18:0)	0.657553	-0.60482	0.120082	0.755102	1.01567
Com_17651_neg	1-Methylhistamine	1.14878	0.200097	0.418542	0.653061	0.801303
Com_17677_neg	N-(2-morpholinophenyl)-2,1,3-benzoxadiazole-4-sulfonamide	0.984678	-0.0222766	0.764944	0.55102	0.662763
Com_17732_neg	PG (16:0/20:4)	0.8546	-0.226678	0.383491	0.632653	0.716231
Com_1779_neg	3-(1,1,2,3,3,3-hexafluoropropyl)adamantane-1-carboxylic acid	1.08519	0.117951	0.51059	0.612245	0.90122
Com_17904_neg	2-cyano-3-(3,4-dimethoxyphenyl)acrylic acid	1.76288	0.817931	0.063245	0.795918	1.33535
Com_17976_neg	Cyclohexylsulfamate	1.54226	0.62505	0.218693	0.632653	1.29465
Com_1800_neg	N-acetyl-D-glucosamine	1.10074	0.138477	0.728528	0.44898	1.13691
Com_1802_neg	Menaquinone	0.351673	-1.50769	0.043224	0.836735	1.52197
Com_18080_neg	N1-(3-chlorophenyl)-2-cycloheptylidenhydrazine-1-carbothioamide	1.18947	0.250318	0.131198	0.77551	0.982829
Com_18141_neg	MGDG (14:0/16:0)	1.3384	0.420508	0.232685	0.632653	0.66872
Com_18195_neg	SDMA	1.55087	0.633075	0.057804	0.77551	1.59955
Com_18196_neg	N-[4-cyano-1-(4-fluorophenyl)-1H-pyrazol-5-yl]cyclohexanecarboxamide	1.25684	0.329796	0.24104	0.734694	1.11576
Com_1820_neg	PC (14:0e/2:0)	1.27525	0.350777	0.125259	0.734694	0.665378
Com_18241_neg	Indolelactic acid	0.958976	-0.060434	0.833841	0.591837	0.100366
Com_1830_neg	Prostaglandin K2	1.7918	0.84141	0.0139312	0.877551	1.30749
Com_18368_neg	(1E)-1,7-bis(4-hydroxyphenyl)hept-1-en-3-one	0.90739	-0.140205	0.507749	0.489796	0.770292
Com_1841_neg	ethyl 3-[(1-benzyl-4-piperidyl)amino]-2-cyanoacrylate	1.04168	0.0589151	0.877991	0.489796	0.601976
Com_18542_neg	10-Camphorsulfonic acid	1.2914	0.368936	0.175087	0.714286	1.14385
Com_18585_neg	5-(tert-butyl)-2-methyl-N-(5-methyl-3-isoxazolyl)-3-furamide	1.27798	0.353865	0.227201	0.673469	1.03441
Com_1866_neg	Soyasaponin I	1.2184	0.284983	0.450383	0.632653	0.827174
Com_18754_neg	Protoporphyrin IX	1.24505	0.316199	0.402452	0.632653	0.863584
Com_18812_neg	D-Pantethine	0.485747	-1.04172	0.203165	0.693878	1.36752
Com_18922_neg	6-Phosphogluconic Acid Trisodium Salt	1.11816	0.161133	0.781951	0.530612	0.61694
Com_18950_neg	19(R)-hydroxy Prostaglandin A2	1.21889	0.285566	0.363949	0.734694	0.955166
Com_1897_neg	LPA 18:0	1.3083	0.387695	0.736309	0.55102	0.939857
Com_19002_neg	LPE 24:1	0.822098	-0.282618	0.51964	0.591837	0.621663
Com_19046_neg	Cer-BDS (d17:0/15:0)	0.919849	-0.120531	0.477573	0.428571	0.536247
Com_1922_neg	3-Hydroxy-3-methylglutaric acid	1.34469	0.427277	0.0573312	0.816327	1.64416
Com_19411_neg	Testosterone sulfate	1.27337	0.348652	0.210715	0.653061	1.00731
Com_1941_neg	Sorbitan monopalmitate	0.398049	-1.32898	0.0514206	0.816327	1.44254
Com_1952_neg	FAHFA (3:0/20:0)	0.885838	-0.174885	0.493034	0.591837	0.441516
Com_1955_neg	D-(-)-Glutamine	1.27676	0.352489	0.139688	0.734694	0.892254
Com_19583_neg	8(R)-Hydroxy-(5Z,9E,11Z,14Z)-eicosatetraenoic acid	1.82915	0.871171	0.00927877	0.877551	1.5359
Com_19596_neg	N'-(benzoyloxy)-2-(2,2-dichlorocyclopropyl)ethanimidamide	1.07896	0.109639	0.772266	0.469388	0.783728
Com_19642_neg	N-Methylhydantoin	1.25721	0.330225	0.127851	0.734694	1.06826
Com_19683_neg	N1-(3-chlorobenzyl)-N2-(5-methylisoxazol-3-yl)ethanediamide	1.34619	0.428879	0.00917064	0.877551	1.76661
Com_1969_neg	Ascorbyl palmitate	0.932704	-0.100508	0.503437	0.55102	0.178053
Com_1973_neg	8-Iso-15-keto-prostaglandin-F2β	1.46255	0.548487	0.18344	0.714286	1.30435
Com_197_neg	Docosatrienoic acid	0.842868	-0.246621	0.32558	0.714286	0.918779
Com_1983_neg	Salvinorin B	1.27109	0.346064	0.266697	0.387755	0.639895
Com_200_neg	FAHFA (18:1/18:0)	0.673092	-0.571123	0.0235067	0.857143	1.23774
Com_20159_neg	PE (16:0e/15:0)	0.811855	-0.300706	0.430351	0.653061	0.583114
Com_201_neg	Lauric acid	0.705922	-0.502419	0.00688144	0.897959	1.06259
Com_20200_neg	2-Methylbutyl beta-D-glucopyranoside	1.06324	0.0884717	0.681794	0.571429	0.703298
Com_20254_neg	3-O-Feruloylquinic acid	1.02707	0.0385312	0.932116	0.510204	0.448536
Com_2030_neg	Prostaglandin D2	1.41279	0.498551	0.1388	0.714286	1.39001
Com_2034_neg	Pentacosanoic acid	0.378813	-1.40044	0.819084	0.714286	0.34279
Com_2040_neg	LPC 20:1	1.16858	0.224753	0.83764	0.55102	0.919197
Com_2066_neg	acetoacetate	1.03244	0.0460544	0.756641	0.612245	0.891456
Com_2067_neg	1-(2,4-dihydroxyphenyl)-2-(3,5-dimethoxyphenyl)propan-1-one	1.0014	0.00202538	0.889253	0.530612	1.0078
Com_20714_neg	2-Methylbutyroylcarnitine	1.22145	0.288596	0.159859	0.693878	1.08615
Com_20847_neg	Prostaglandin J2	1.45295	0.538984	0.0228319	0.857143	1.68824
Com_20897_neg	O-Phospho-L-Tyrosine	1.70279	0.767898	0.0399088	0.857143	0.835634
Com_2095_neg	15(S)-HpETE	1.50347	0.588293	0.0301637	0.897959	1.87015
Com_2105_neg	LPC 20:2	1.18807	0.248624	0.733376	0.571429	0.800272
Com_21140_neg	LPE 24:0	0.93944	-0.0901268	0.824172	0.530612	0.29612
Com_21172_neg	FAHFA (16:0/18:1)	1.00776	0.0111512	0.739235	0.673469	0.554314
Com_2120_neg	Genistein	1.10101	0.138822	0.816878	0.530612	0.62082
Com_2138_neg	Monobenzyl phthalate	1.74947	0.806922	0.146267	0.755102	0.800858
Com_21481_neg	H-Trp-NH2.HCl	1.92228	0.942821	0.313919	0.632653	0.813706
Com_21505_neg	Trehalose 6-phosphate	1.09117	0.125876	0.732117	0.530612	0.291635
Com_2155_neg	LPC 20:3	1.06097	0.0853834	0.829018	0.55102	0.599306
Com_2163_neg	PG (18:2/22:6)	0.91172	-0.133338	0.498984	0.571429	0.452465
Com_21694_neg	Pantetheine	0.798807	-0.32408	0.661455	0.571429	0.852294
Com_2171_neg	FAHFA (18:1/20:2)	1.03091	0.0439205	0.844901	0.571429	0.660238
Com_2188_neg	Lauric acid ethyl ester	0.966842	-0.048648	0.566022	0.530612	0.60403
Com_2190_neg	Glycoursodeoxycholic acid	0.702138	-0.510173	0.164632	0.714286	1.18033
Com_22003_neg	Dl-Threitol	1.2792	0.355239	0.0809305	0.795918	1.12411
Com_2206_neg	L-Histidine	0.887161	-0.172732	0.231945	0.714286	1.3388
Com_2210_neg	FAHFA (5:0/20:0)	1.39527	0.48054	0.491191	0.591837	0.805823
Com_22285_neg	Oxoadipic Acid	1.21656	0.282803	0.336323	0.346939	0.613193
Com_2229_neg	δ-Gluconic acid δ-lactone	1.20719	0.271657	0.304754	0.693878	0.959123
Com_2236_neg	LPI 20:4	1.07043	0.0981952	0.953686	0.469388	0.714547
Com_2279_neg	Thymidine	0.796199	-0.3288	0.432936	0.632653	1.36599
Com_2287_neg	Tetradecanedioic acid	1.34043	0.422694	0.184623	0.795918	1.30758
Com_228_neg	(+/-)9,10-dihydroxy-12Z-octadecenoic acid	1.37208	0.456369	0.236819	0.653061	1.15835
Com_2318_neg	FAHFA (2:0/16:0)	0.691206	-0.532813	0.487607	0.612245	0.804874
Com_2328_neg	Glycyl-L-leucine	0.968058	-0.0468348	0.665594	0.591837	1.17936
Com_2334_neg	1,5-Anhydro-D-glucitol	1.06956	0.0970239	0.484375	0.44898	0.963802
Com_235_neg	ethyl 3-cyano-2-hydroxy-6-phenylisonicotinate	3.45854	1.79016	0.0119239	0.857143	1.69693
Com_2364_neg	LPS 15:0	0.992965	-0.0101856	0.981034	0.571429	0.305571
Com_2386_neg	19(R)-Hydroxy-prostaglandin E2	1.52284	0.606765	0.0808185	0.755102	1.50229
Com_2390_neg	LPE 17:1	0.773625	-0.370293	0.368025	0.653061	0.720329
Com_2402_neg	PE (18:2/18:2)	0.966053	-0.0498256	0.661607	0.510204	0.406752
Com_2418_neg	D-(-)-Ribose	0.957323	-0.062923	0.817466	0.571429	0.759082
Com_2424_neg	FAHFA (20:4/22:5)	0.917854	-0.123663	0.579573	0.591837	0.807649
Com_244_neg	Equol	1.74635	0.80434	0.00921502	0.897959	2.00738
Com_2479_neg	Catechol	0.951233	-0.0721298	0.526576	0.632653	0.477064
Com_2493_neg	Ornithine	0.933827	-0.0987721	0.553296	0.591837	0.987508
Com_2518_neg	FAHFA (16:1/18:3)	0.546324	-0.87217	0.0808973	0.755102	1.14324
Com_2533_neg	Glutaric Acid	1.26474	0.338846	0.128597	0.77551	1.31561
Com_2547_neg	Hexanoic acid	1.07337	0.102142	0.53802	0.632653	0.333421
Com_2561_neg	Ethyl-β-D-glucuronide	1.08833	0.12211	0.519249	0.591837	0.755078
Com_2588_neg	Citric acid	1.15423	0.206929	0.582499	0.612245	0.281388
Com_2593_neg	3,8,9-trihydroxy-10-propyl-3,4,5,8,9,10-hexahydro-2H-oxecin-2-one	0.974384	-0.0374378	0.750826	0.489796	0.261007
Com_2595_neg	Mevalonic acid	1.30668	0.385903	0.0318043	0.816327	1.44665
Com_2597_neg	Lysope 18:1	1.22977	0.298384	0.415083	0.428571	0.708871
Com_25_neg	Docosahexaenoic acid	1.04543	0.0640991	0.983464	0.55102	0.72473
Com_2601_neg	N-Acetyl-α-D-glucosamine 1-phosphate	2.09856	1.0694	0.00527701	0.938776	1.72395
Com_2637_neg	2-(1H-indol-3-yl)acetic acid	1.82823	0.870446	0.0257416	0.918367	1.69458
Com_265_neg	3-(4-Hydroxyphenyl)propionic acid	2.22663	1.15486	0.163639	0.714286	0.985559
Com_2661_neg	Calcitriol	1.62139	0.697235	0.010682	0.897959	1.78376
Com_2663_neg	3-Phosphoglyceric acid	1.20761	0.27215	0.157075	0.734694	1.08289
Com_2691_neg	D-Glucarate	1.27919	0.355232	0.445148	0.591837	0.482355
Com_2700_neg	Citrulline	0.846608	-0.240234	0.201185	0.673469	1.35429
Com_2717_neg	PG (15:0/15:0)	0.894223	-0.161294	0.496731	0.571429	0.560282
Com_2734_neg	D-threo-Isocitric acid	1.27014	0.344991	0.422156	0.632653	0.467143
Com_2758_neg	PE (16:0/18:2)	0.958506	-0.0611412	0.627541	0.469388	0.47863
Com_2762_neg	Sebacic acid	1.00005	7.73e-05	0.943407	0.632653	0.328793
Com_2780_neg	MGDG (14:0/15:0)	0.870092	-0.20076	0.417475	0.632653	0.820887
Com_2797_neg	LPG 19:0	1.57924	0.659234	0.159556	0.653061	0.947121
Com_279_neg	LPG 15:0	1.15272	0.205038	0.573079	0.571429	0.578347
Com_2817_neg	Melibiose	1.09272	0.127924	0.674963	0.44898	0.701041
Com_2824_neg	Υ-Aminobutyric acid (GABA)	1.00789	0.0113384	0.983671	0.530612	0.541597
Com_283_neg	L-Tyrosine	0.94544	-0.0809427	0.709353	0.571429	0.656107
Com_2856_neg	Quinic acid	1.24799	0.31961	0.0205022	0.857143	1.50243
Com_2862_neg	PC (2:0/13:0)	0.991491	-0.0123278	0.846729	0.44898	0.423622
Com_2863_neg	FAHFA (14:0/22:2)	0.982694	-0.0251856	0.624136	0.55102	0.288401
Com_2864_neg	LPC 17:1	1.39614	0.481441	0.681195	0.632653	0.741666
Com_2880_neg	2,5-di[4-(trifluoromethyl)benzylidene]cyclopentan-1-one	0.862467	-0.21346	0.344748	0.653061	1.2044
Com_2909_neg	FAHFA (15:0/16:0)	0.645785	-0.630875	0.0288848	0.877551	1.33323
Com_2918_neg	Oleoyl-L-α-lysophosphatidic acid	1.32832	0.409603	0.555321	0.591837	0.801984
Com_2930_neg	PG (3:0/16:0)	1.25918	0.332482	0.565639	0.653061	0.44603
Com_2936_neg	Oleoyl-L-alpha-lysophosphatidic acid	1.04778	0.0673418	0.895824	0.489796	0.752552
Com_2970_neg	Glycerol-3-phosphate	1.04064	0.0574663	0.812104	0.530612	0.119013
Com_2994_neg	4-Oxoproline	0.929946	-0.104781	0.612391	0.632653	0.69379
Com_2_neg	Elaidic acid	0.847086	-0.23942	0.0768613	0.755102	0.865604
Com_3017_neg	D-Raffinose	1.3919	0.477053	0.0735897	0.795918	1.5076
Com_3046_neg	PEtOH (19:1-18:2)	0.682789	-0.550488	0.158462	0.693878	1.03999
Com_3050_neg	MGDG (14:0/18:1)	0.996625	-0.00487777	0.757663	0.510204	0.499466
Com_3054_neg	LPI 18:1	0.857996	-0.220958	0.50802	0.469388	0.902661
Com_3055_neg	Allolithocholic acid	0.391158	-1.35418	0.0192482	0.877551	1.50235
Com_3076_neg	2-Hydroxyvaleric acid	1.06568	0.0917769	0.532821	0.612245	0.823387
Com_3081_neg	LPI 18:2	0.984074	-0.0231618	0.65551	0.571429	0.520731
Com_309_neg	7-Hydroxy-3,4-dihydrocarbostyril	1.0243	0.03464	0.72889	0.428571	0.489204
Com_3103_neg	5-amino-1-phenyl-1H-pyrazole-4-carbonitrile	0.858645	-0.219866	0.644666	0.673469	0.543827
Com_3117_neg	GlcADG (15:0-16:0)	1.0649	0.0907237	0.998942	0.55102	0.0939475
Com_3141_neg	LPS 18:1	0.902829	-0.147476	0.712761	0.55102	0.57293
Com_3144_neg	2-deoxyglucose-6-phosphate	1.24518	0.316352	0.206156	0.693878	0.689185
Com_3149_neg	4-Hydroxyisoleucine	0.919675	-0.120803	0.426074	0.653061	1.32841
Com_3151_neg	4-((5-(4-Nitrophenyl)oxazol-2-yl)amino)benzonitrile	1.54421	0.626871	0.278904	0.387755	0.762326
Com_3158_neg	PG (2:0/18:1)	1.23981	0.310119	0.823289	0.408163	0.347779
Com_3164_neg	(±)19(20)-DiHDPA	1.31894	0.399376	0.0357603	0.857143	1.4956
Com_31_neg	Pentadecanoic acid	1.02046	0.0292247	0.886746	0.530612	0.625234
Com_3218_neg	3,5-Dihydroxybenzoic acid	1.57714	0.657307	0.118313	0.734694	1.02109
Com_3224_neg	LPG 14:0	1.41271	0.498467	0.215433	0.673469	1.03916
Com_3228_neg	Lactobionic acid	1.33075	0.412234	0.150489	0.714286	1.42145
Com_3232_neg	(+/-)11(12)-EET	1.12833	0.174189	0.14918	0.755102	0.709118
Com_3253_neg	4-Hydroxyphenylacetic acid	1.22724	0.295422	0.106298	0.795918	0.88234
Com_3272_neg	D-(-)-Quinic acid	1.23203	0.301042	0.198848	0.734694	1.27122
Com_3284_neg	SM (d14:2/20:0)	0.598676	-0.740153	0.044139	0.77551	1.38018
Com_3294_neg	methyl 7-hydroxy-4-oxo-8-propyl-4H-1-benzothiine-2-carboxylate	1.07902	0.109717	0.680204	0.530612	1.19503
Com_3331_neg	L-Carnitine	1.03713	0.0525954	0.854925	0.510204	0.960577
Com_3350_neg	PG (18:0/18:1)	0.725588	-0.462778	0.152276	0.734694	1.19234
Com_3360_neg	PG (15:0/16:0)	0.750667	-0.413755	0.183283	0.693878	1.0117
Com_3363_neg	Butylparaben	0.728297	-0.457402	0.206208	0.653061	0.972881
Com_3373_neg	Milbemectin A3	1.08196	0.113652	0.879977	0.510204	0.824574
Com_3397_neg	lipoamide	0.996843	-0.00456161	0.919741	0.510204	0.417985
Com_339_neg	LPC 18:2	1.43341	0.519449	0.265688	0.673469	1.1438
Com_3403_neg	1-(4-methylphenyl)-3-(2-pyridylthio)pyrrolidine-2,5-dione	2.8825	1.52732	0.000107148	1	2.444
Com_3428_neg	19(R)-Hydroxy prostaglandin F2α	1.22864	0.297059	0.290419	0.632653	1.02957
Com_3447_neg	L-(+)-Tartaric acid	1.12453	0.169322	0.422927	0.693878	0.335387
Com_3453_neg	4-(hydroxymethyl)benzoic acid	1.20475	0.268733	0.292182	0.673469	0.669756
Com_3487_neg	Glutaconic acid	1.10243	0.140681	0.364459	0.673469	0.943505
Com_348_neg	4-Pyridoxic acid	1.43665	0.522708	0.238671	0.428571	1.02887
Com_3491_neg	Chenodeoxycholic acid-3-beta-D-glucuronide	1.72403	0.785781	0.0310613	0.836735	1.44618
Com_3503_neg	Nicotinamide N-oxide	1.05064	0.0712726	0.673558	0.653061	0.918405
Com_3544_neg	UDP-N-acetylglucosamine	3.27307	1.71065	0.0667824	0.795918	1.51626
Com_3546_neg	1-Methyladenosine	1.00809	0.0116228	0.979599	0.510204	1.05296
Com_356_neg	N-[5-(trifluoromethyl)-2-pyridinyl]benzenesulfonamide	2.45496	1.2957	0.0413967	0.816327	1.2171
Com_3585_neg	Saccharin	0.952634	-0.0700061	0.689662	0.469388	0.892973
Com_3618_neg	Ursolic acid	1.27332	0.348597	0.354432	0.653061	0.851254
Com_3626_neg	3-Indoxyl sulphate	1.68557	0.753234	0.71055	0.530612	0.5977
Com_3631_neg	3-Methyladipic acid	1.24828	0.319937	0.0422765	0.795918	1.30313
Com_3634_neg	Thromoboxane B1	1.24183	0.312473	0.159713	0.734694	1.30413
Com_3639_neg	Vitamin A	1.4186	0.504469	0.810333	0.612245	0.843317
Com_3666_neg	Guanosine	2.00481	1.00347	0.0924712	0.816327	1.24447
Com_3693_neg	(R)-3-Hydroxy myristic acid	1.01643	0.0235117	0.903103	0.530612	0.522315
Com_3694_neg	FAHFA (2:0/24:2)	0.567742	-0.816693	0.115355	0.714286	1.79654
Com_3703_neg	N-Acetylalanine	1.14277	0.192539	0.235576	0.653061	0.917159
Com_371_neg	Valeric acid	1.27326	0.348531	0.220783	0.673469	1.10784
Com_373_neg	Mag (18:1)	0.421959	-1.24482	0.0557158	0.816327	1.55932
Com_374_neg	FAHFA (4:0/22:0)	1.18969	0.250589	0.527888	0.571429	0.668207
Com_375_neg	FAHFA (5:0/23:0)	1.19695	0.259363	0.634913	0.591837	0.628291
Com_3764_neg	LPC 14:0	1.11187	0.152994	0.727009	0.571429	0.834542
Com_3782_neg	N-Acetylornithine	1.29611	0.374193	0.00451326	0.918367	2.03458
Com_3785_neg	2-Hydroxy-2-methyl-3-buten-1-yl beta-D-glucopyranoside	1.22257	0.289914	0.119761	0.755102	1.2947
Com_3800_neg	FAHFA (2:0/18:0)	0.582681	-0.779221	0.205772	0.653061	1.3826
Com_3806_neg	Tris(2-carboxyethyl)phosphine	1.17502	0.232681	0.311472	0.693878	1.03641
Com_3843_neg	Suberic acid	1.15233	0.204549	0.246766	0.653061	0.866564
Com_386_neg	FAHFA (4:0/24:2)	0.966157	-0.0496709	0.610174	0.673469	0.496272
Com_3876_neg	PG (4:0/20:1)	0.775844	-0.366161	0.406938	0.653061	0.755898
Com_390_neg	LPC 16:1	1.42156	0.507477	0.566129	0.632653	0.8334
Com_3920_neg	N2-Methylguanosine	0.973831	-0.0382569	0.774024	0.571429	0.952106
Com_3940_neg	1-Kestose	1.24681	0.318244	0.316799	0.673469	0.887409
Com_3959_neg	FAHFA (5:0/24:2)	1.17334	0.230622	0.770005	0.55102	0.375623
Com_3972_neg	LPS 16:0	1.01218	0.0174638	0.827881	0.55102	0.45223
Com_3979_neg	Deoxyinosine	1.49565	0.580774	0.107435	0.77551	1.1835
Com_3981_neg	β-D-Glucopyranuronic acid	0.781691	-0.35533	0.224359	0.714286	1.22693
Com_3983_neg	Paracetamol	1.37096	0.455184	0.138148	0.755102	1.04552
Com_4000_neg	Methyl beta-D-galactopyranoside	1.32534	0.406368	0.150351	0.714286	1.40301
Com_4049_neg	3,4,5-trihydroxycyclohex-1-ene-1-carboxylic acid	1.13596	0.183911	0.240077	0.734694	0.86366
Com_4053_neg	10-Hydroxydecanoic acid	1.44387	0.529945	0.153698	0.734694	0.892837
Com_4057_neg	Argininosuccinic acid	1.21593	0.282059	0.648207	0.428571	0.815287
Com_407_neg	5-Hydroxyindole-3-acetic acid	1.60143	0.679362	0.00970969	0.877551	1.53583
Com_4125_neg	17α-Hydroxypregnenolone	0.544416	-0.877218	0.0235119	0.979592	1.90761
Com_4132_neg	PG (18:1/22:6)	0.918675	-0.122374	0.40333	0.653061	0.664488
Com_413_neg	LPE 15:0	1.06299	0.0881252	0.762283	0.591837	0.352048
Com_4163_neg	LPE 20:1	0.913873	-0.129935	0.697515	0.469388	0.835195
Com_4170_neg	D-Sedoheptulose 7-phosphate	1.21154	0.276836	0.320154	0.653061	0.589313
Com_4190_neg	3-(4,5-diphenyl-1H-imidazol-2-yl)pyridine	0.964834	-0.051648	0.702609	0.44898	0.209586
Com_4220_neg	(5ξ,9ξ)-17-Hydroxykaur-15-en-19-oic acid	1.31615	0.396329	0.0386155	0.816327	1.48696
Com_4235_neg	Pro-Leu	1.12697	0.172449	0.472814	0.612245	0.914324
Com_4248_neg	6β-Prostaglandin I1	0.859594	-0.218272	0.372638	0.44898	0.650507
Com_4256_neg	(+/-)9(10)-EpOME	1.04226	0.0597112	0.676426	0.530612	0.385845
Com_425_neg	13(S)-HOTrE	0.867447	-0.205153	0.341717	0.632653	0.634017
Com_4316_neg	Leucine-enkephalin	1.02325	0.0331624	0.801539	0.489796	0.408612
Com_431_neg	FAHFA (4:0/24:1)	1.24036	0.310754	0.605085	0.55102	0.583826
Com_4338_neg	FAHFA (5:0/25:0)	1.27838	0.354317	0.579275	0.632653	0.733365
Com_4379_neg	3-(2-thienyl)-1,2,4-oxadiazole-5-carbohydrazide	1.56871	0.649581	0.0358846	0.816327	1.37615
Com_4386_neg	indole-5,6-quinone	1.74384	0.802269	0.000382227	1	2.32656
Com_4401_neg	Lipoxin B4	1.1822	0.241471	0.232269	0.734694	1.25387
Com_4409_neg	PG (4:0/15:0)	1.03726	0.0527728	0.981693	0.510204	0.0570459
Com_4423_neg	5-Phenylvaleric Acid	1.46437	0.550281	0.0766554	0.795918	1.1735
Com_4427_neg	Lysopa 16:0	0.978217	-0.0317738	0.977089	0.510204	0.151365
Com_4440_neg	4-Toluenesulfonic acid	1.51924	0.603349	0.508691	0.571429	0.802531
Com_4452_neg	4-Oxoretinol	0.996428	-0.00516293	0.943302	0.571429	0.0439275
Com_4468_neg	FAHFA (20:4/20:4)	0.894379	-0.161041	0.412024	0.755102	0.449251
Com_4540_neg	PG (18:2/18:2)	1.03102	0.0440659	0.711317	0.591837	0.353792
Com_454_neg	Tridecylic acid	0.842539	-0.247184	0.295168	0.612245	1.33255
Com_455_neg	LPG 18:2	1.2695	0.344264	0.342129	0.653061	0.829718
Com_4561_neg	FAHFA (18:2/17:0)	0.624602	-0.678991	0.047783	0.816327	1.4127
Com_4565_neg	PE (15:0/18:2)	0.434086	-1.20395	0.269183	0.408163	0.883345
Com_4570_neg	Uridine 5'-diphosphogalactose	2.55271	1.35203	0.0873473	0.816327	1.36805
Com_462_neg	PG (4:0/14:0)	1.23873	0.308866	0.391245	0.632653	0.748829
Com_4644_neg	3-Methylhistidine	1.01801	0.0257507	0.90326	0.469388	0.89524
Com_4668_neg	Monobutyl phthalate	0.749688	-0.415639	0.944682	0.530612	0.300913
Com_4683_neg	8,12-iso-iPF2α-VI	1.03164	0.0449408	0.716098	0.591837	0.58168
Com_4684_neg	Prostaglandin F1α	1.25319	0.3256	0.178079	0.816327	1.20041
Com_4709_neg	Pyrogallol	1.20454	0.268477	0.204278	0.673469	1.01805
Com_4712_neg	5(S),15(S)-DiHETE	1.60741	0.684742	0.00339709	0.897959	1.43356
Com_4718_neg	Delta-Tridecalactone	0.877404	-0.188688	0.109766	0.795918	1.18211
Com_4740_neg	N-Acetyl-L-histidine	1.30472	0.383744	0.0459971	0.816327	1.28721
Com_4768_neg	[4-methyl-2-(3-pyridylimino)-1,3-thiazolan-4-yl]methanol	1.87646	0.908012	0.00327646	0.938776	1.4512
Com_477_neg	FAHFA (5:0/22:0)	1.32769	0.408918	0.50236	0.612245	0.610951
Com_4789_neg	Val-Ser	1.15246	0.204721	0.344097	0.612245	0.963131
Com_482_neg	Uridine	1.29541	0.37341	0.19836	0.714286	0.865835
Com_4839_neg	tetranor-12(R)-HETE	1.36974	0.453907	0.0757652	0.816327	1.32034
Com_4902_neg	7-(4-methylpiperazino)pyrimido[4,5-d]pyrimidine-2,4(1H,3H)-dithione	1.36686	0.450867	0.204134	0.612245	0.92377
Com_4909_neg	PE (18:1/18:2)	0.956254	-0.0645344	0.609129	0.55102	0.503585
Com_4938_neg	1a,1b-Dihomo prostaglandin F2α	0.963679	-0.0533758	0.892174	0.530612	0.425606
Com_4942_neg	(±)-Abscisic acid	1.41147	0.497195	0.0389927	0.816327	1.12277
Com_495_neg	N-Acetyl-DL-glutamic acid	1.16891	0.225166	0.417191	0.632653	0.997784
Com_4969_neg	FAHFA (3:0/24:2)	0.829434	-0.269801	0.750941	0.510204	0.158144
Com_499_neg	Decanoic acid	0.601736	-0.732798	0.0227625	0.877551	1.45434
Com_5011_neg	PE (18:1/18:1)	0.99604	-0.00572461	0.807208	0.510204	0.179388
Com_5042_neg	Stachyose	1.15658	0.209866	0.486855	0.571429	0.778142
Com_505_neg	cholesteryl sulfate	2.07479	1.05297	0.0961254	0.77551	1.92612
Com_5073_neg	Ureidoisobutyric Acid	1.69221	0.758908	0.0527365	0.816327	1.50976
Com_5076_neg	2-(1H-1,2,3-benzotriazol-1-yl)-N-(2,3-dihydro-1H-inden-2-yl)acetamide	1.6381	0.712028	0.068978	0.755102	1.11976
Com_507_neg	Dodecanedioic acid	0.925011	-0.112458	0.572643	0.612245	0.807725
Com_5087_neg	13,14-dihydro-15-keto Prostaglandin D1	1.36632	0.450292	0.0651949	0.77551	1.60664
Com_5096_neg	Bicyclo Prostaglandin E2	1.78634	0.837009	0.0591596	0.795918	1.65548
Com_5104_neg	Citraconic acid	1.12818	0.174002	0.231331	0.653061	0.852231
Com_5142_neg	Chenodeoxycholic Acid	0.999687	-0.000452237	0.892773	0.469388	0.155737
Com_5160_neg	12-Hydroxydodecanoic acid	1.07491	0.10422	0.625225	0.55102	0.278714
Com_5189_neg	N alpha-Acetyl-L-Arginine	1.5945	0.673108	0.0231368	0.877551	1.59532
Com_5198_neg	delta-Tocopherol	1.11964	0.163041	0.986801	0.612245	0.336296
Com_5243_neg	23-Nordeoxycholic acid	1.09938	0.136689	0.357508	0.632653	0.808434
Com_5256_neg	LPC 22:4	1.48725	0.572647	0.709045	0.510204	0.899168
Com_525_neg	LPG 18:0	0.898025	-0.155172	0.651699	0.530612	0.346728
Com_5312_neg	LPE 20:2	1.02372	0.033826	0.907486	0.489796	0.482323
Com_532_neg	Taurolithocholic acid sodium salt	1.21044	0.275537	0.484502	0.591837	0.625763
Com_538_neg	L-Glutamic acid monosodium salt	0.980148	-0.0289283	0.669467	0.530612	0.525148
Com_5399_neg	Gluconic acid	1.04564	0.0643813	0.752767	0.55102	0.181647
Com_5410_neg	Lysopc 14:0	1.05327	0.0748803	0.806206	0.530612	0.257745
Com_5427_neg	FAHFA (18:2/18:1)	0.720489	-0.472953	0.273475	0.612245	1.0074
Com_5429_neg	Kojic acid	1.30117	0.379814	0.197328	0.714286	1.00509
Com_5464_neg	Lysope 16:0	1.24303	0.313866	0.376129	0.632653	0.795108
Com_546_neg	Phenylacetaldehyde	2.1693	1.11723	0.0470643	0.77551	1.30988
Com_5478_neg	Noradrenaline	1.15744	0.210931	0.0882213	0.77551	0.947292
Com_5479_neg	LPG 15:1	1.04277	0.060418	0.893118	0.55102	0.150642
Com_5503_neg	N-Acetyl-Asp-Glu	1.55766	0.639383	0.023667	0.897959	1.68364
Com_5506_neg	8-Iso prostaglandin A2	1.27351	0.348813	0.281875	0.693878	0.929804
Com_5510_neg	2-Hydroxy-6-Aminopurine	0.711458	-0.49115	0.0969828	0.755102	1.4671
Com_5566_neg	2-Hydroxymyristic acid	1.10006	0.137588	0.119386	0.714286	0.891948
Com_5583_neg	GlcADG (14:0-15:0)	0.535803	-0.900224	0.056851	0.795918	1.22164
Com_5585_neg	Estriol	1.7789	0.830985	0.0107338	0.857143	1.95039
Com_561_neg	D-(+)-Fucose	1.57249	0.653054	0.0456323	0.816327	1.43362
Com_5639_neg	Homovanillic acid	0.93694	-0.093972	0.661498	0.571429	0.699992
Com_566_neg	L-Aspartic acid	1.0292	0.0415229	0.85256	0.489796	0.196992
Com_56_neg	all-cis-4,7,10,13,16-Docosapentaenoic acid	1.01709	0.0244504	0.917284	0.510204	0.158734
Com_5713_neg	alpha-Ketoglutaric acid	0.918246	-0.123047	0.66111	0.612245	0.281161
Com_5724_neg	LPC 19:1	0.990306	-0.0140535	0.970762	0.55102	0.72979
Com_5733_neg	Anserine	1.29849	0.376839	0.105524	0.755102	1.45142
Com_573_neg	Protectin D1	1.48514	0.5706	0.0568267	0.836735	1.46393
Com_5745_neg	Ferulic acid	0.845207	-0.242624	0.845604	0.530612	0.988061
Com_5760_neg	Glycochenodeoxycholic acid sodium salt	1.27433	0.349734	0.420759	0.44898	0.636553
Com_576_neg	LPG 19:1	0.756636	-0.402329	0.716279	0.530612	0.370627
Com_5775_neg	Sorbitan monostearate	0.720972	-0.471986	0.458838	0.632653	0.820516
Com_5793_neg	9-KODE	1.02882	0.0409854	0.848625	0.530612	0.866071
Com_5855_neg	L-Cysteinesulfinic acid	1.85009	0.887595	0.205357	0.673469	0.880824
Com_586_neg	Palmitic Acid	0.886744	-0.173411	0.379142	0.591837	0.72573
Com_58_neg	Adrenic acid	1.08884	0.122794	0.702456	0.591837	0.320354
Com_5917_neg	1,2-Dipalmitoylphosphatidylglycerol	1.05122	0.0720689	0.875276	0.510204	0.303131
Com_5946_neg	2-Hydroxycaproic acid	1.22543	0.293282	0.156431	0.755102	1.25501
Com_5981_neg	FAHFA (22:5/20:2)	0.742179	-0.430161	0.124887	0.734694	1.02295
Com_605_neg	1-[6-(benzyloxy)-3-(tert-butyl)-2-hydroxyphenyl]ethan-1-one	1.24512	0.31629	0.189913	0.632653	1.04373
Com_6086_neg	1-methyl-N-(4-piperidinophenyl)-1H-imidazole-4-sulfonamide	1.39129	0.476426	0.0496207	0.795918	1.25679
Com_6138_neg	FAHFA (18:2/22:4)	0.629775	-0.667093	0.0548513	0.918367	1.05388
Com_6141_neg	2-Aminoadipic acid	1.08127	0.11273	0.541135	0.346939	0.9416
Com_6164_neg	LPC 19:0	1.03472	0.0492433	0.97017	0.510204	0.880751
Com_6173_neg	PE (18:2e/18:1)	1.14436	0.194542	0.727892	0.530612	0.362733
Com_6189_neg	N-Acetylhistamine	1.31758	0.397888	0.016881	0.836735	1.88043
Com_6194_neg	PG (14:0/15:0)	0.744882	-0.424916	0.200108	0.673469	1.03138
Com_61_neg	11(Z),14(Z)-Eicosadienoic acid	1.25694	0.329917	0.681452	0.571429	0.645112
Com_6227_neg	18-β-Glycyrrhetinic acid	1.45648	0.542489	0.100016	0.734694	0.950043
Com_6252_neg	LPS 14:0	1.09321	0.128567	0.900746	0.489796	0.445193
Com_6298_neg	(+/-)-CP 47,497-C7-Hydroxy metabolite	1.42158	0.5075	0.118748	0.734694	1.07095
Com_631_neg	L-Threonic acid	1.52108	0.605098	0.39115	0.632653	0.850795
Com_6326_neg	8,15-Dihete	1.25692	0.329889	0.368706	0.693878	0.706221
Com_6370_neg	2-Methylpentanedioic acid	1.26462	0.3387	0.137814	0.714286	1.11487
Com_641_neg	FAHFA (20:4/20:3)	0.95669	-0.0638773	0.712403	0.469388	0.70604
Com_6436_neg	L-Ascorbate	1.27802	0.353906	0.17208	0.734694	1.46185
Com_651_neg	Mestranol	1.5071	0.59178	0.427983	0.612245	0.713385
Com_660_neg	Corchorifatty acid F	1.02897	0.0411963	0.990989	0.55102	0.735763
Com_6617_neg	FAHFA (4:0/18:0)	1.37685	0.461372	0.258921	0.693878	0.832609
Com_6636_neg	3-Methoxyphenylacetic acid	1.65649	0.728133	0.0159545	0.897959	1.68002
Com_6639_neg	LysoPE 18:0	1.13612	0.18412	0.799267	0.55102	0.764045
Com_6650_neg	NSI-189	1.61674	0.693086	0.00617219	0.897959	2.10175
Com_6656_neg	Prostaglandin B2	1.60359	0.681301	0.00848933	0.897959	1.74532
Com_6675_neg	13,14-dihydro-15-keto-tetranor Prostaglandin D2	1.26414	0.33816	0.220336	0.755102	1.1958
Com_6689_neg	Adenosine diphosphate ribose	2.19777	1.13604	0.0844567	0.77551	1.52484
Com_6697_neg	Flavin adenine dinucleotide	1.17676	0.234826	0.172883	0.714286	0.860629
Com_6717_neg	LPC 22:1	0.868349	-0.203653	0.633635	0.591837	0.787475
Com_671_neg	3b,7b-Dihydroxy-5-androsten-17-one	1.56442	0.645631	0.219137	0.755102	0.967906
Com_672_neg	LPS 18:0	0.610781	-0.711272	0.283681	0.693878	0.780143
Com_681_neg	Picolinic acid	0.907864	-0.139451	0.700062	0.489796	0.883039
Com_6822_neg	MGDG (15:0/16:0)	1.39309	0.478287	0.606119	0.632653	0.449052
Com_6869_neg	(2E)-N-(4-acetamidobutyl)-3-(4-hydroxy-3-methoxyphenyl)prop-2-enamide	1.23939	0.309634	0.307066	0.632653	1.01125
Com_686_neg	LPG 17:0	0.919951	-0.120372	0.718903	0.489796	0.393347
Com_6888_neg	LPG 18:3	1.27536	0.350901	0.305758	0.714286	0.894927
Com_6972_neg	Homocysteic acid	1.35961	0.443193	0.144044	0.693878	1.09205
Com_6982_neg	PG (3:0/14:0)	0.983683	-0.0237348	0.947843	0.510204	0.168144
Com_7009_neg	11-keto Testosterone (CRM)	1.05875	0.0823655	0.939527	0.653061	0.804573
Com_7052_neg	cis-2-Decenoic acid	1.27401	0.349376	0.191847	0.734694	1.05233
Com_7094_neg	PE (16:1e/20:5)	0.970772	-0.0427953	0.724706	0.510204	0.378817
Com_710_neg	Ethyl myristate	0.756833	-0.401954	0.229208	0.693878	0.71272
Com_7118_neg	PC (14:0/16:1)	0.637337	-0.649872	0.238251	0.693878	0.69232
Com_7129_neg	PG (5:0/20:1)	0.543736	-0.879022	0.233905	0.693878	1.01459
Com_7141_neg	FAHFA (2:0/22:1)	0.471006	-1.08618	0.0526074	0.816327	1.81754
Com_7179_neg	L-Leucyl-L-alanine Hydrate	1.00195	0.00281397	0.982486	0.510204	0.909937
Com_7208_neg	PC (18:0/18:2)	0.803732	-0.315213	0.608372	0.55102	0.920571
Com_7227_neg	6-Hydroxycaproic acid	0.900672	-0.150926	0.903019	0.510204	0.558852
Com_7231_neg	GlcADG (16:2-18:2)	1.12472	0.169566	0.862675	0.489796	0.119328
Com_7252_neg	FAHFA (2:0/18:1)	0.990917	-0.0131632	0.975118	0.489796	0.179438
Com_7273_neg	Phenylpropiolic acid	1.56886	0.649718	0.0145256	0.857143	1.35243
Com_7310_neg	Cer-BDS (d18:0/16:0)	1.01316	0.0188588	0.958179	0.489796	0.0888827
Com_7359_neg	PG (17:1/18:1)	0.904122	-0.14541	0.423257	0.571429	0.758652
Com_7378_neg	(+/-)7(8)-DiHDPA	0.962326	-0.0554022	0.703807	0.55102	0.811621
Com_7386_neg	MGDG (9:0/17:0)	0.864203	-0.210559	0.480508	0.489796	0.581276
Com_7409_neg	Glycodeoxycholic Acid (hydrate)	1.37399	0.458372	0.27188	0.673469	0.904702
Com_7450_neg	(±)9-HpODE	1.00877	0.0125928	0.970074	0.55102	0.192856
Com_7468_neg	LPA 18:2	2.10892	1.07651	0.0355142	0.816327	1.77339
Com_749_neg	Hexadecanedioic acid	0.950227	-0.0736557	0.545073	0.591837	0.88436
Com_7552_neg	PE (16:0/18:1)	0.843705	-0.245189	0.460365	0.428571	1.04669
Com_7675_neg	3-Phenyllactic acid	0.921811	-0.117457	0.7489	0.632653	0.566841
Com_7679_neg	PG (22:5/22:6)	0.874031	-0.194243	0.382057	0.44898	0.646387
Com_771_neg	FAHFA (5:0/24:1)	1.20122	0.264501	0.686926	0.55102	0.628557
Com_7779_neg	(2R)-2,3-Dihydroxypropanoic acid	0.749366	-0.416257	0.106724	0.714286	1.38267
Com_7797_neg	trans-2-Butene-1,4-dicarboxylic Acid	1.20793	0.272535	0.268337	0.632653	1.20628
Com_782_neg	Erucic acid	0.88766	-0.171921	0.381512	0.408163	0.54263
Com_7839_neg	N-(2-hydroxyethyl)-N'-propylthiourea	1.6416	0.715101	0.0140081	1	1.00182
Com_7939_neg	GlcADG (15:0-15:0)	0.914713	-0.128609	0.657497	0.55102	0.338021
Com_798_neg	FAHFA (5:0/24:0)	1.16212	0.216762	0.748069	0.571429	0.646618
Com_8020_neg	geranyl pp	1.3006	0.379182	0.297532	0.693878	1.01869
Com_8031_neg	Hexanoylglycine	3.82212	1.93437	0.121412	0.77551	1.48403
Com_8033_neg	LPG 22:5	0.990203	-0.0142041	0.915378	0.530612	0.439695
Com_8053_neg	Lysopc 18:2	1.23912	0.309317	0.111017	0.714286	0.925429
Com_8058_neg	cis-5,8,11,14,17-Eicosapentaenoic acid	1.44872	0.534775	0.0448403	0.755102	1.5005
Com_8077_neg	4-Methylphenol	1.14622	0.19688	0.56	0.632653	0.400845
Com_8092_neg	N1-[1-[(4-fluoroanilino)carbonyl]-2-(2-thienyl)vinyl]benzamide	0.484431	-1.04564	0.0216714	0.897959	1.68649
Com_8100_neg	L-Cysteic acid	1.00614	0.00883575	0.900566	0.571429	0.471657
Com_8136_neg	PC (18:2/22:6)	0.965106	-0.0512407	0.781385	0.55102	0.212762
Com_8152_neg	Nonadecanoic acid	0.98459	-0.0224057	0.575143	0.653061	0.546362
Com_8160_neg	Porphobilinogen	1.09845	0.135469	0.671137	0.44898	0.655009
Com_8193_neg	Royal jelly acid	1.13372	0.18107	0.267541	0.632653	1.05472
Com_8220_neg	D-Xylulose 5-phosphate	1.56871	0.649577	0.0948396	0.755102	1.07511
Com_823_neg	Genipin	1.79381	0.843027	0.0423444	0.816327	1.71041
Com_828_neg	Glycocholic acid	0.78644	-0.346591	0.93365	0.44898	0.328194
Com_8323_neg	5-Methyl-2'-deoxycytidine	1.17806	0.236419	0.229014	0.714286	0.973175
Com_833_neg	D-(-)-Fructose	1.0068	0.00977262	0.856827	0.510204	0.381773
Com_8402_neg	PG (3:0/18:2)	1.09586	0.132069	0.798911	0.571429	0.234511
Com_8484_neg	Lipoic acid	1.11726	0.159959	0.465898	0.591837	0.890971
Com_849_neg	LPA 16:0	1.4995	0.58448	0.362041	0.714286	1.19436
Com_852_neg	LPG 20:1	1.07331	0.10207	0.988965	0.55102	0.146995
Com_8550_neg	PE (15:0/18:1)	1.03125	0.0443873	0.97458	0.591837	0.371719
Com_8566_neg	Homogentisic Acid	1.25055	0.322564	0.0365681	0.836735	1.31059
Com_856_neg	N-Acetylaspartic acid	0.85334	-0.228807	0.338233	0.673469	0.910091
Com_858_neg	LPC 16:0	0.834859	-0.260396	0.358161	0.591837	0.837335
Com_8635_neg	3-Methyl-2-oxobutanoic acid	1.11361	0.15525	0.359087	0.673469	0.506376
Com_8646_neg	LPE 19:1	0.938455	-0.0916398	0.805335	0.510204	0.200006
Com_868_neg	FAHFA (2:0/24:1)	0.528473	-0.920097	0.0524723	0.857143	1.9301
Com_8799_neg	D-Threose	1.19194	0.253307	0.0815259	0.795918	0.951751
Com_87_neg	LPG 18:1	0.947723	-0.0774628	0.731915	0.55102	0.351654
Com_8811_neg	N-Acetyl-L-methionine	1.06613	0.0923883	0.901838	0.591837	0.454334
Com_8877_neg	LPG 22:4	0.850711	-0.233258	0.679128	0.55102	0.5682
Com_888_neg	PG (22:6/22:6)	0.86485	-0.209478	0.298975	0.632653	0.626319
Com_8984_neg	Pyridoxine O-Glucoside	1.0327	0.0464198	0.769741	0.44898	0.135529
Com_8992_neg	cis-Aconitic acid	0.822176	-0.282481	0.668384	0.591837	0.365736
Com_899_neg	L-Glutathione oxidized	1.48419	0.569677	0.60631	0.489796	0.754715
Com_9126_neg	PE (15:0/20:4)	0.904199	-0.145288	0.45672	0.612245	0.985186
Com_9144_neg	Propionyl-L-carnitine	1.22522	0.293042	0.290215	0.673469	1.01489
Com_9230_neg	MGMG (18:2)	0.968521	-0.0461447	0.968779	0.510204	0.845751
Com_9257_neg	PG (16:0/18:2)	1.19565	0.257791	0.743628	0.591837	0.326763
Com_9261_neg	2-(2-chlorophenyl)-1-cyclohexyl-6-oxopiperidine-3-carboxylic acid	0.880101	-0.184259	0.954402	0.612245	0.930568
Com_9267_neg	2-Hydroxy-2-methylbutanoic acid	1.07834	0.108812	0.368622	0.591837	0.609702
Com_9272_neg	Octadeca-11E,13E,15Z-trienoic acid	0.935368	-0.0963945	0.492378	0.55102	0.882774
Com_932_neg	LPC 15:0	0.813069	-0.29855	0.508348	0.612245	0.728822
Com_9336_neg	Trolox	0.290865	-1.78158	0.000928148	1	2.02028
Com_933_neg	FAHFA (5:0/22:1)	1.11687	0.159459	0.669398	0.510204	0.377557
Com_9369_neg	LPC 22:0	0.710354	-0.49339	0.214559	0.673469	0.856236
Com_9391_neg	Linoleoyl Ethanolamide	1.35655	0.439946	0.0690072	0.795918	1.2422
Com_9396_neg	LPS 18:2	1.18346	0.243007	0.785948	0.530612	0.456193
Com_9427_neg	Lysopa 18:0	0.701608	-0.511263	0.136204	0.714286	1.11546
Com_9445_neg	FAHFA (2:0/22:4)	1.27602	0.351649	0.794279	0.428571	0.63808
Com_9512_neg	PG (18:3/22:6)	0.99976	-0.000345813	0.780726	0.612245	0.432519
Com_9517_neg	PG (18:2/20:4)	1.00211	0.00304291	0.797891	0.55102	0.534073
Com_9549_neg	Salicylic acid	1.32955	0.410933	0.159516	0.693878	1.09527
Com_9583_neg	Histamine	1.30589	0.385035	0.0548618	0.734694	1.54366
Com_9608_neg	Ofloxacin impurity E	1.00053	0.000768058	0.811814	0.55102	0.899393
Com_9612_neg	Estradiol Benzoate	1.41621	0.502034	0.100171	0.734694	0.939629
Com_9631_neg	Milbemectin A4	0.770376	-0.376365	0.186206	0.714286	1.12819
Com_9640_neg	1-(1,8-dihydroxy-3,6-dimethyl-2-naphthyl)ethan-1-one	1.84474	0.883415	0.0186581	0.857143	1.19355
Com_9680_neg	4-benzyl-N-(4-fluorophenyl)tetrahydro-1(2H)-pyrazinecarboxamide	1.22324	0.290712	0.0245219	0.897959	1.02263
Com_9699_neg	trans-Petroselinic Acid	1.01967	0.0281065	0.796332	0.469388	0.654396
Com_9701_neg	MGDG (10:0/17:0)	1.05071	0.0713709	0.624126	0.510204	0.389528
Com_9702_neg	FAHFA (5:0/26:0)	1.02673	0.0380512	0.918556	0.510204	0.539146
Com_9715_neg	PG (15:0/16:1)	1.05948	0.0833531	0.854288	0.530612	0.192779
Com_9723_neg	Abametapir	1.17413	0.231595	0.156057	0.755102	1.31227
Com_9738_neg	Kinetin 9-riboside	1.12291	0.167239	0.49015	0.408163	0.51886
Com_9752_neg	Levodopa	1.16963	0.226053	0.270831	0.632653	0.960719
Com_9766_neg	11-dehydro Thromboxane B2	1.51815	0.602316	0.0207802	0.918367	1.81819
Com_976_neg	Epigallocatechin	1.43389	0.519931	0.62525	0.55102	0.739051
Com_9777_neg	Nicotinamide adenine dinucleotide	2.03695	1.02641	0.0640958	0.816327	1.42431
Com_977_neg	2,3-dinor Prostaglandin E1	1.66143	0.732425	0.445003	0.714286	0.81033
Com_97_neg	Hydrocinnamic acid	1.62363	0.699222	0.0405212	0.77551	1.40243
Com_9801_neg	PE (18:2e/20:4)	0.692883	-0.529317	0.472884	0.693878	0.520077
Com_9864_neg	L-Cystathionine	1.48685	0.572256	0.22847	0.673469	0.980148
Com_988_neg	trans-10-Heptadecenoic Acid	1.38062	0.465316	0.12268	0.734694	1.27586
Com_9920_neg	3-[4-methyl-1-(2-methylpropanoyl)-3-oxocyclohexyl]butanoic acid	1.35727	0.440712	0.121862	0.755102	1.25867
Com_9988_neg	4,5-diphenyl-2,3-dihydro-1H-pyrazolo[3,4-c]pyridazin-3-one	1.0096	0.0137901	0.845972	0.55102	1.04123

## Sheet: MNC168_PD1.vs.PD1.pos
Compound_ID	Name	FC	log2FC	pvalue	ROC	VIP
Com_10017_pos	SM (d24:2/14:0)	0.943144	-0.0844497	0.9336	0.510204	0.12857
Com_1001_pos	Acetyl-L-carnitine	1.29165	0.369216	0.710102	0.591837	0.478007
Com_10026_pos	Cortisol	1.15912	0.213024	0.369777	0.55102	0.829803
Com_1006_pos	(5E)-7-methylidene-10-oxo-4-(propan-2-yl)undec-5-enoic acid	0.855967	-0.224374	0.360957	0.632653	0.755394
Com_10112_pos	N'-[4-(tert-butyl)phenyl]-N-cyclohexyl-N-methylurea	1.08122	0.112666	0.537405	0.530612	0.528413
Com_10136_pos	Pelargonidin	1.15053	0.202302	0.843432	0.44898	0.181629
Com_10160_pos	DAG (6:0/18:2)	0.153805	-2.70083	0.00706158	0.897959	2.09404
Com_10168_pos	L-Alanyl-L-Lysine	0.782243	-0.354311	0.147309	0.693878	1.45654
Com_10169_pos	PC (18:3e/4:0)	1.11276	0.154147	0.960207	0.489796	0.533777
Com_1018_pos	PC (7:0/7:0)	0.942211	-0.0858772	0.628996	0.591837	0.340988
Com_10253_pos	6-(Dimethylamino)purine	1.71871	0.781323	0.190696	0.714286	0.877661
Com_10275_pos	6,6-dimethyl-4-piperidino-5,6-dihydro-2H-thiine-2-thione	1.44908	0.535135	0.0773279	0.755102	1.38673
Com_10305_pos	1-(4-methoxyphenyl)propane-1,2-diol	1.15686	0.210216	0.343229	0.612245	0.907414
Com_10331_pos	1-methyl-3,5-di(1-naphthylmethylidene)piperidin-4-one	1.10159	0.139586	0.351421	0.632653	0.746389
Com_10366_pos	L-Asparate	1.05337	0.0750097	0.598694	0.612245	0.422347
Com_10367_pos	N,N'-bis(2,6-diisopropylphenyl)carbodiimide	0.838829	-0.253551	0.346445	0.653061	0.650285
Com_10400_pos	4-(benzoylamino)-3-hydroxybutanoic acid	1.13464	0.182232	0.285901	0.653061	0.994166
Com_10414_pos	PC (16:0e/16:0)	0.99843	-0.00226732	0.937328	0.612245	0.313771
Com_10433_pos	Mevastatin	1.08559	0.118474	0.593148	0.55102	0.62951
Com_10447_pos	5-Fluoro-2-[(3S)-1-(2-methylbenzyl)-3-pyrrolidinyl]-1H-benzimidazole	0.986051	-0.0202663	0.852827	0.510204	0.537272
Com_10448_pos	MPH	1.09045	0.124917	0.607684	0.408163	0.659915
Com_10453_pos	Desoxycortone	1.14096	0.19025	0.370234	0.428571	0.679785
Com_104_pos	Creatine	1.25646	0.329361	0.569144	0.653061	0.538534
Com_10578_pos	Pilocarpine	1.14368	0.193679	0.263112	0.673469	0.984173
Com_10630_pos	(±)13-HpODE	0.793085	-0.334453	0.0189655	0.857143	1.22893
Com_10635_pos	L-Tyrosine methyl ester	1.23812	0.308148	0.047724	0.816327	1.60512
Com_10656_pos	Isobutyryl carnitine	1.21081	0.275969	0.0963424	0.755102	1.18466
Com_10692_pos	4-hydroxy-5,8-dimethylquinoline-3-carboxylic acid	0.90483	-0.144282	0.797451	0.55102	0.249869
Com_10711_pos	5,6-dihydroxyindole	1.25899	0.332272	0.20515	0.714286	0.886948
Com_10776_pos	N-lactoyl-phenylalanine	1.04452	0.062842	0.647253	0.44898	0.352979
Com_10784_pos	PC (18:3e/2:0)	1.08177	0.113395	0.997038	0.489796	0.406964
Com_10804_pos	4-oxo-4-[(1-phenylethyl)amino]but-2-enoic acid	0.990222	-0.0141759	0.800929	0.530612	0.340832
Com_10814_pos	Tropine	1.70201	0.767237	0.0680581	0.795918	1.19086
Com_10856_pos	5-fluoro AB-PINACA N-(4-hydroxypentyl) metabolite	1.30412	0.383081	0.0198531	0.857143	1.78202
Com_10893_pos	dihydrotachysterol	1.07182	0.100057	0.741219	0.632653	0.589783
Com_1091_pos	Valine	0.797456	-0.326523	0.132967	0.755102	1.23739
Com_10922_pos	1-(4-Methoxyphenyl)-2-propanone	0.882638	-0.180106	0.848472	0.55102	0.369749
Com_10952_pos	13,14-Dihydro-15-keto Prostaglandin A2	0.816663	-0.292187	0.268466	0.734694	0.855456
Com_10955_pos	N-Oleoyl dopamine	1.37498	0.459413	0.154446	0.734694	1.21984
Com_10965_pos	Dehydroepiandrosterone (DHEA)	1.07328	0.102031	0.604045	0.612245	0.765177
Com_10972_pos	Cortisone	1.09501	0.130948	0.768668	0.571429	0.390089
Com_10980_pos	PC (18:2e/2:0)	1.40512	0.490697	0.794813	0.571429	0.610685
Com_10985_pos	3-(4-chloro-1-methyl-1H-pyrazol-3-yl)-2-(2-furylcarbonyl)acrylonitrile	0.585442	-0.772401	0.114909	0.816327	1.25833
Com_1101_pos	(S)-Equol	1.52895	0.61254	0.0162507	0.877551	2.07653
Com_1102_pos	1-(3-phenylpropanoyl)-4-piperidinecarboxylic acid	0.958299	-0.0614523	0.73148	0.571429	0.511441
Com_11041_pos	D-Glucosamine 6-phosphate	0.929062	-0.106153	0.782531	0.428571	0.674691
Com_11054_pos	PC (22:4e/2:0)	1.18889	0.249616	0.92282	0.469388	0.601415
Com_11098_pos	SPK	2.18959	1.13066	0.00287598	0.918367	2.41469
Com_11228_pos	L-Asparagine	0.928763	-0.106618	0.480415	0.653061	0.60948
Com_11267_pos	Thr-Leu	0.971049	-0.0423835	0.749236	0.632653	0.37476
Com_11284_pos	1H-indene-3-carboxamide	1.25195	0.32418	0.0455723	0.836735	1.42979
Com_1128_pos	Lovastatin	0.848832	-0.236449	0.0695256	0.755102	1.69355
Com_11328_pos	alpha-Farnesene	1.16638	0.222034	0.260742	0.693878	0.7729
Com_11339_pos	D-Xylonic Acid Lithium Salt	1.06868	0.0958235	0.39114	0.408163	0.269934
Com_11344_pos	Cannabigerolic acid	1.0016	0.00231343	0.958482	0.571429	0.579997
Com_11348_pos	4-oxododecanedioic acid	1.2969	0.375066	0.0554754	0.755102	1.66247
Com_11494_pos	3-benzyl-4-hydroxy-5-(4-hydroxyphenyl)-2,5-dihydrofuran-2-one	0.886863	-0.173217	0.162663	0.632653	1.34903
Com_11541_pos	D-Phenylalanine	1.56292	0.644242	0.0104349	0.897959	1.96757
Com_11556_pos	7-Ketocholesterol	0.932304	-0.101127	0.745779	0.612245	0.483072
Com_11582_pos	PQH	1.11167	0.152734	0.559268	0.469388	0.665925
Com_1160_pos	2-(2-oxo-2-{[2-(2-oxo-1-imidazolidinyl)ethyl]amino}ethoxy)acetic acid	1.0456	0.0643275	0.636847	0.571429	0.461679
Com_11671_pos	PC (18:5e/6:0)	1.06749	0.0942208	0.993946	0.469388	0.550063
Com_11688_pos	Norverapamil	1.34076	0.423049	0.159593	0.693878	1.33571
Com_11689_pos	RNH	1.09909	0.136307	0.500125	0.653061	0.816981
Com_11749_pos	6-Keto-prostaglandin f1alpha	1.05647	0.079256	0.594207	0.612245	0.902434
Com_1182_pos	Terephthalic Acid	1.27359	0.348899	0.603367	0.612245	0.61223
Com_11848_pos	Cholecalciferol	0.806356	-0.310511	0.0867734	0.795918	1.4228
Com_11916_pos	AMK	1.18133	0.240417	0.259962	0.714286	1.26067
Com_1204_pos	O-Arachidonoyl ethanolamine	0.839611	-0.252206	0.235039	0.653061	0.894194
Com_12088_pos	Oleanolic acid	1.06296	0.088088	0.50815	0.591837	0.587714
Com_12093_pos	8-(1,2-dihydroxy-3-methylbut-3-en-1-yl)-7-methoxy-2H-chromen-2-one	0.904512	-0.144788	0.406847	0.408163	0.885037
Com_12109_pos	Nor-9-carboxy-δ9-THC	1.12216	0.166274	0.182778	0.693878	1.01935
Com_12114_pos	6-Pentyl-2H-pyran-2-one	1.04111	0.0581169	0.647083	0.510204	0.721959
Com_12145_pos	PC (18:2e/4:0)	0.952334	-0.07046	0.700161	0.489796	0.65433
Com_12185_pos	1-hydroxy-2-phenyl-1,5,6,7-tetrahydro-4H-benzimidazol-4-one	1.02489	0.0354678	0.744741	0.591837	0.512284
Com_12334_pos	3-Acetoxyurs-12-en-23-oic acid	0.83134	-0.266489	0.290543	0.653061	1.14673
Com_12348_pos	5-Phenyl-N-(4-(trifluoromethyl)phenyl)oxazol-2-amine	1.18515	0.24507	0.433588	0.571429	0.899321
Com_1234_pos	MAG (18:3)	0.876159	-0.190736	0.711264	0.55102	0.52137
Com_12375_pos	2-{2-oxo-2H,8H,9H-furo[2,3-h]chromen-8-yl}propan-2-yl acetate	0.783878	-0.351298	0.377137	0.653061	0.762529
Com_12404_pos	4-(methylthio)-6-phenyl-2-(3-pyridyl)pyrimidine-5-carbonitrile	1.15798	0.211613	0.511424	0.55102	0.785079
Com_12407_pos	Veratramine	1.42494	0.510897	0.0924179	0.795918	1.73679
Com_1244_pos	2-Deoxyuridine	1.09647	0.132868	0.203496	0.673469	0.774146
Com_12469_pos	Phylloquinone	0.918772	-0.122221	0.705577	0.530612	0.375632
Com_12470_pos	Ingenol-3-angelate	0.869859	-0.201146	0.890276	0.55102	0.170783
Com_12517_pos	Ecgonine	1.66322	0.73398	0.00177335	0.938776	2.30639
Com_12518_pos	LPE 15:1	1.06155	0.0861744	0.619743	0.632653	0.32065
Com_12564_pos	Thymopentin	1.492	0.577248	0.95518	0.571429	0.110804
Com_12567_pos	3-(dimethylamino)-1-[4-(phenylsulfonyl)phenyl]prop-2-en-1-one	0.440068	-1.1842	0.0259348	0.857143	2.12829
Com_12674_pos	N1-Acetylspermine	1.05233	0.0735911	0.689423	0.693878	0.443335
Com_12684_pos	L-Argininosuccinate	1.04097	0.0579322	0.616901	0.489796	0.42549
Com_12700_pos	PC (18:0e/4:0)	0.82635	-0.275175	0.594714	0.428571	0.745097
Com_12702_pos	Obscurolide A1	0.859788	-0.217948	0.184557	0.77551	0.802001
Com_12718_pos	Myristic acid	0.726356	-0.461252	0.10707	0.755102	1.39016
Com_1276_pos	DAG (4:0/18:2)	0.253583	-1.97947	0.00141577	0.979592	2.35416
Com_12854_pos	L-Ornithine	0.971588	-0.0415834	0.971379	0.489796	0.7035
Com_12881_pos	isobutyl 1-cyclohexyl-4-oxo-1,4-dihydroquinoline-3-carboxylate	0.961912	-0.0560225	0.891128	0.55102	0.450243
Com_12882_pos	Methyl dihydrojasmonate	1.00151	0.00218244	0.938461	0.489796	0.44186
Com_1288_pos	2,4-Dimethylbenzaldehyde	1.10984	0.150352	0.082252	0.795918	1.44556
Com_12914_pos	Deoxycytidine	1.06101	0.0854323	0.451581	0.612245	0.637712
Com_1293_pos	Kynurenic acid	1.55193	0.634065	0.186534	0.77551	0.800393
Com_12959_pos	PC (14:1e/3:0)	1.08278	0.114741	0.973546	0.55102	0.478045
Com_12969_pos	Octyl hydrogen phthalate	1.09074	0.125307	0.815375	0.653061	0.486434
Com_129_pos	1-Palmitoylglycerol	0.329431	-1.60195	0.03012	0.857143	1.83636
Com_1306_pos	LPE 16:1	0.973559	-0.0386593	0.713587	0.530612	0.602287
Com_13129_pos	Nonanoic acid	1.01848	0.0264232	0.992722	0.489796	0.196965
Com_13162_pos	N-Arachidonoyl-L-serine	0.8863	-0.174134	0.516378	0.591837	0.805917
Com_13184_pos	N-{5-[(dimethylamino)sulfonyl]-2-methylphenyl}cyclohexanecarboxamide	0.982105	-0.0260501	0.817379	0.571429	0.268489
Com_13204_pos	(S)-beta-Aminoisobutyric Acid	1.12568	0.170797	0.334468	0.612245	0.693382
Com_13294_pos	Tetranor-12(S)-HETE	1.04167	0.0589008	0.720445	0.571429	0.482704
Com_13307_pos	PC (15:0/16:0)	0.575803	-0.796353	0.0677188	0.795918	1.49859
Com_13349_pos	2-Methoxyestrone	1.14635	0.197046	0.105871	0.734694	1.27618
Com_13376_pos	Epinephrine	1.24922	0.321032	0.197356	0.673469	1.36858
Com_1339_pos	D-(+)-Maltose	0.796114	-0.328953	0.405192	0.612245	0.926337
Com_13405_pos	AKB48 N-(4-hydroxypentyl) metabolite	1.5834	0.663027	0.0635435	0.77551	1.66109
Com_13442_pos	Taurodeoxycholic Acid (sodium salt)	1.19134	0.252591	0.328792	0.612245	0.644253
Com_1348_pos	LPC 18:3	1.33174	0.413318	0.291111	0.673469	1.12385
Com_13490_pos	7α-Hydroxytestosterone	0.580698	-0.784139	0.0673675	0.755102	1.39304
Com_1359_pos	N6-Acetyl-L-lysine	0.972845	-0.0397183	0.730116	0.55102	0.847801
Com_13600_pos	1,7-bis(3,4-dihydroxyphenyl)heptan-3-one	0.870392	-0.200262	0.200391	0.367347	0.59629
Com_13608_pos	N-Acetylsphingosine	1.02349	0.0334933	0.913766	0.571429	0.640063
Com_13614_pos	5-(benzyloxy)-2-(hydroxymethyl)-1,4-dihydropyridin-4-one	1.02757	0.0392353	0.794049	0.44898	0.630456
Com_13615_pos	DAG (4:0/16:0)	0.277509	-1.84939	0.0243568	0.816327	1.86077
Com_1361_pos	Sphingosine (d18:1)	0.796183	-0.328827	0.153226	0.714286	1.42609
Com_1363_pos	Eicosapentaenoic acid	1.19521	0.257268	0.26138	0.693878	0.865217
Com_13657_pos	Oleoyl ethylamide	0.872702	-0.196439	0.31599	0.612245	1.00132
Com_13662_pos	17alpha-Ethinyl estradiol	1.30629	0.385476	0.212502	0.693878	0.772977
Com_13681_pos	4-[(2-cyclohex-1-enylethyl)amino]-2H-chromen-2-one	0.913131	-0.131106	0.438518	0.612245	0.818129
Com_13687_pos	Gly-Tyr-Ala	0.996142	-0.00557669	0.974434	0.489796	0.602121
Com_13755_pos	Melatonin	1.02015	0.0287867	0.991662	0.530612	0.638096
Com_13801_pos	Υ-Glutamylcysteine	1.00115	0.00166135	0.974451	0.530612	0.319596
Com_13809_pos	Sinapinic acid	1.15525	0.20821	0.674726	0.55102	0.548793
Com_13864_pos	ethyl 1-[2-(4-methoxyphenoxy)-5-nitrobenzoyl]-4-piperidinecarboxylate	1.63017	0.705025	0.133882	0.755102	1.17231
Com_13912_pos	Indole-3-pyruvic acid	1.2048	0.268789	0.216968	0.632653	1.05006
Com_1395_pos	Lithocholic Acid	0.925694	-0.111393	0.502356	0.530612	0.864391
Com_13967_pos	cis-7-Hexadecenoic Acid	0.66324	-0.592398	0.0425172	0.816327	1.43993
Com_14027_pos	Ala-Ile	1.08753	0.121058	0.402499	0.653061	0.672672
Com_14035_pos	L-Tyrosinemethylester	1.07399	0.102982	0.498204	0.489796	0.63414
Com_14058_pos	Limonin	1.11538	0.157532	0.242758	0.714286	0.943377
Com_14060_pos	Etiocholanolone	0.810233	-0.303591	0.171038	0.693878	1.06046
Com_14063_pos	Capryloylglycine	1.05838	0.0818513	0.568889	0.571429	0.535735
Com_14069_pos	JWH 250 N-pentanoic acid metabolite	1.27734	0.35314	0.21786	0.795918	1.22408
Com_14126_pos	Sulfamethazine	1.25374	0.32624	0.0246775	0.857143	1.27612
Com_14138_pos	16α-Hydroxyestrone	1.60152	0.679439	0.0465719	0.877551	2.02134
Com_1413_pos	Taurochenodeoxycholic acid	0.704444	-0.505442	0.344432	0.734694	0.950508
Com_14140_pos	4-phenoxyphenyl 4-hydroxypiperidine-1-carboxylate	0.973625	-0.0385615	0.802996	0.489796	0.356942
Com_1419_pos	N-Acetylneuraminic acid	1.57581	0.656092	0.318338	0.693878	0.918225
Com_14204_pos	4-(4,5-dihydro-1H-imidazol-2-yl)-2,6-dimethylmorpholine hydrobromide	1.11338	0.15494	0.535654	0.632653	0.895194
Com_14267_pos	GLK	0.91258	-0.131977	0.761249	0.44898	0.532446
Com_1426_pos	Pipecolic acid	0.859827	-0.217881	0.116475	0.734694	1.01013
Com_14284_pos	Methionine sulfoxide	1.39567	0.480962	0.0805417	0.77551	1.67408
Com_142_pos	trans-3-Indoleacrylic acid	1.11911	0.162358	0.818261	0.673469	0.337997
Com_14300_pos	Asp-Phe	1.43339	0.519435	0.00592435	0.897959	2.23058
Com_1439_pos	3-methyl-5-oxo-5-(4-toluidino)pentanoic acid	1.24005	0.3104	0.0589871	0.77551	1.14586
Com_14414_pos	PE (17:0/18:4)	0.951067	-0.072381	0.654296	0.469388	0.336562
Com_14433_pos	Deoxycorticosterone	1.2458	0.317072	0.662845	0.714286	0.584543
Com_1445_pos	D-α-Tocopherol	1.09015	0.124529	0.881919	0.530612	0.284831
Com_14545_pos	Eucalyptol	1.15425	0.20695	0.372838	0.591837	0.976671
Com_14591_pos	20-Dihydro 6α-methylprednisone	1.09019	0.124583	0.187683	0.714286	1.2179
Com_14600_pos	3-Phenylpropionitrile	1.62396	0.699518	0.21315	0.734694	1.01261
Com_14631_pos	ILK	0.771785	-0.373729	0.802974	0.469388	0.587344
Com_14668_pos	16-Heptadecyne-1,2,4-triol	0.673406	-0.570452	0.162551	0.714286	1.09459
Com_14680_pos	1-morpholino-3-(4-nitrophenoxy)propan-2-ol	0.864797	-0.209566	0.583159	0.612245	0.523002
Com_14698_pos	Methyl EudesMate	1.0137	0.0196321	0.985059	0.469388	0.0687056
Com_1471_pos	Cuminaldehyde	0.953685	-0.0684159	0.514927	0.571429	0.799741
Com_14752_pos	3-Methoxytyramine	1.06065	0.0849455	0.888544	0.489796	0.464484
Com_1482_pos	ACar 18:2	1.11709	0.15974	0.965633	0.612245	0.119319
Com_14928_pos	gamma-Nonanolactone	0.951043	-0.0724181	0.695018	0.44898	0.650913
Com_14974_pos	2-(2-hydroxy-3-methylbutanamido)-4-methylpentanoic acid	1.11605	0.158407	0.681782	0.55102	0.56824
Com_14976_pos	N3-(2-morpholinophenyl)-2-oxo-2H-chromene-3-carboxamide	0.955136	-0.0662219	0.674392	0.612245	0.421618
Com_14999_pos	2-Aminobenzenesulfonic acid	0.966411	-0.0492907	0.599707	0.530612	0.74903
Com_1500_pos	Sedanolide	1.10662	0.146156	0.154529	0.673469	1.23156
Com_15016_pos	4-Ethylbenzaldehyde	1.03301	0.0468537	0.811912	0.489796	0.625685
Com_15031_pos	N-glycyl-L-proline	1.19062	0.251717	0.0928266	0.755102	1.12967
Com_15158_pos	Enalaprilat	1.1321	0.179006	0.429636	0.612245	0.54471
Com_15163_pos	FIBF-d7	0.573237	-0.802797	0.0953433	0.734694	1.50205
Com_15260_pos	All-Trans-13,14-Dihydroretinol	1.29084	0.368312	0.187294	0.673469	1.18716
Com_15266_pos	THC	1.05637	0.0791171	0.605651	0.591837	0.763929
Com_15282_pos	LSD-d3	0.792362	-0.335769	0.181665	0.693878	1.1304
Com_15336_pos	2-{[2-(4-methylpiperazino)phenyl]methylene}hydrazine-1-carbothioamide	0.953658	-0.0684567	0.612173	0.530612	0.54603
Com_15344_pos	ENK	0.969366	-0.044886	0.6084	0.591837	0.362007
Com_15353_pos	2-Hydroxyisocaproic Acid	0.986183	-0.0200733	0.891694	0.55102	0.513874
Com_15435_pos	Pyrithioxin	0.912932	-0.131421	0.164201	0.693878	1.0329
Com_15472_pos	Cyclic ADP-ribose	1.67045	0.740234	0.128216	0.77551	1.08406
Com_15497_pos	Lysopc 16:2 (2N Isomer)	1.43205	0.518084	0.0783351	0.77551	1.8053
Com_15608_pos	Celestolide	1.09862	0.135698	0.415332	0.653061	0.988183
Com_15615_pos	3-(propan-2-yl)-octahydropyrrolo[1,2-a]pyrazine-1,4-dione	1.06867	0.0958207	0.703857	0.55102	0.716617
Com_1563_pos	Kinetin	1.27117	0.346156	0.000626618	0.979592	2.12856
Com_156_pos	L-Glutamic acid	0.905112	-0.143831	0.236179	0.673469	0.766965
Com_15776_pos	3-morpholino-5,6-diphenylpyridazine-4-carbonitrile	1.32972	0.411121	0.0769362	0.77551	1.18575
Com_1585_pos	2-Phenylacetamide	1.00645	0.0092798	0.998994	0.428571	0.684959
Com_1588_pos	Creatinine	0.951271	-0.0720714	0.592558	0.55102	0.584828
Com_15899_pos	(4-nitrophenyl)(2,3,4,5,6-pentamethylphenyl)methanone	1.04773	0.0672715	0.666663	0.571429	0.645113
Com_1589_pos	2-{2-oxo-2-[(2-oxo-3-azepanyl)amino]ethoxy}acetic acid	1.05995	0.0840001	0.579471	0.530612	0.666957
Com_15910_pos	Glycolithocholic acid	0.979958	-0.0292085	0.964825	0.510204	0.306642
Com_15920_pos	5'-Deoxy-5'-(Methylthio)Adenosine	1.33377	0.415511	0.00633821	0.938776	2.20288
Com_15929_pos	3-[2-(3-Hydroxyphenyl)ethyl]-5-methoxyphenol	1.31333	0.393229	0.0825977	0.77551	1.69904
Com_15952_pos	methyl 2-[(2-acetyl-3-oxo-1-butenyl)amino]acetate	1.12348	0.16798	0.169406	0.734694	1.27821
Com_15955_pos	Lysopc 18:3	0.809587	-0.304742	0.575387	0.653061	0.368088
Com_16028_pos	PC (14:1e/10:0)	0.842484	-0.247279	0.4158	0.632653	0.956694
Com_16057_pos	Prostaglandin F2alpha	1.0613	0.0858353	0.575049	0.653061	0.856109
Com_16078_pos	β-Hydroxythiofentanyl	1.12052	0.164167	0.0738975	0.734694	0.894695
Com_1607_pos	PC (7:0/8:0)	0.969759	-0.0443013	0.796828	0.510204	0.669583
Com_16102_pos	Oxymatrine	0.940322	-0.0887737	0.82369	0.612245	0.293796
Com_1610_pos	15-OxoEDE	1.25248	0.324791	0.209511	0.673469	1.2922
Com_16165_pos	Narasin	1.12664	0.172028	0.313712	0.632653	0.687153
Com_16202_pos	Phenylacetylglycine	1.31784	0.39818	0.274912	0.734694	1.01362
Com_16321_pos	Debrisoquine	1.2338	0.303113	0.00732522	0.897959	1.05491
Com_16331_pos	PC (10:0/10:0)	1.09003	0.124369	0.743601	0.55102	0.487085
Com_16356_pos	6α-Naloxol	1.06204	0.0868317	0.428164	0.693878	0.516175
Com_1635_pos	Nicotinamide	1.82199	0.865514	0.079139	0.816327	1.74048
Com_1636_pos	gamma-Glutamylleucine	0.988697	-0.016399	0.820592	0.469388	0.298913
Com_16375_pos	ethyl 2-amino-8H-indeno[2,1-b]thiophene-3-carboxylate	1.53549	0.618698	0.0646894	0.816327	1.10979
Com_16387_pos	3,4-Dimethoxy-α-pyrrolidinopentiophenone	0.996422	-0.00517133	0.873144	0.55102	0.662519
Com_16394_pos	Andrographolide	1.37505	0.459486	0.00297853	0.938776	1.54022
Com_16404_pos	N6-Succinyl Adenosine	0.834906	-0.260314	0.472814	0.408163	0.604365
Com_16416_pos	N1-{4-methyl-2-[(3,4,5-trimethoxybenzylidene)amino]phenyl}acetamide	1.51046	0.594989	0.0519748	0.836735	1.71244
Com_16428_pos	PC (18:1e/15:1)	0.661166	-0.596915	0.356463	0.428571	0.772164
Com_1644_pos	7-Ketodeoxycholic acid	0.97554	-0.0357273	0.813035	0.489796	0.501526
Com_16494_pos	N'2-benzylidene-5-hex-1-ynylfuran-2-carbohydrazide	1.02128	0.0303726	0.961599	0.591837	0.561666
Com_164_pos	8-Hydroxyquinoline	1.14747	0.198455	0.214098	0.693878	0.843233
Com_16602_pos	delta8-THC-d9	1.23239	0.301454	0.2535	0.673469	1.28136
Com_16614_pos	6-(4-phenylpiperazino)hexanoic acid hydrochloride	1.46249	0.548424	0.357963	0.632653	0.851063
Com_1661_pos	1,4-dihydroxy-1,4-dimethyl-7-(propan-2-ylidene)-decahydroazulen-6-one	0.828404	-0.271593	0.148513	0.632653	1.08158
Com_16620_pos	tert-Butyl N-[1-(aminocarbonyl)-3-methylbutyl]carbamate	0.905626	-0.143012	0.598548	0.55102	0.899672
Com_16680_pos	2-{[(4,5-dimethoxy-2-nitrophenethyl)imino]methyl}phenol	1.60579	0.683281	0.0273509	0.979592	1.57441
Com_16751_pos	Sildenafil-d3	1.05278	0.0741982	0.911952	0.632653	0.264107
Com_16758_pos	3-pentadecyl-4,5,6,7-tetrahydrobenzo[d]isoxazol-4-one oxime	0.870649	-0.199837	0.405384	0.408163	0.770692
Com_16784_pos	2-(4-methoxyphenyl)-4H-chromen-4-one	0.901669	-0.149331	0.185694	0.714286	1.21195
Com_16817_pos	1-[2-(2,5-dimethyl-1H-pyrrol-1-yl)-4-nitrophenyl]-1H-imidazole	1.17113	0.227904	0.107899	0.734694	0.944953
Com_16830_pos	Ergosta-5,7,9(11),22-Tetraen-3-beta-Ol	0.916373	-0.125993	0.288779	0.612245	1.06189
Com_16857_pos	1-Methylguanine	0.992188	-0.0113151	0.870667	0.510204	0.154061
Com_1687_pos	Υ-L-Glutamyl-L-glutamic acid	0.832918	-0.263754	0.232172	0.673469	0.755175
Com_16897_pos	O-Desmethylnaproxen	0.960646	-0.0579231	0.581915	0.55102	0.705036
Com_16921_pos	ERH	1.19572	0.257885	0.138366	0.795918	0.916986
Com_16952_pos	KNH	0.941084	-0.0876045	0.690604	0.591837	0.938445
Com_1697_pos	ethyl 5-methoxy-2-methyl-1-phenyl-1H-indole-3-carboxylate	1.00705	0.0101376	0.964844	0.591837	0.602296
Com_16994_pos	(2E,4E)-N-[2-(4-hydroxyphenyl)ethyl]dodeca-2,4-dienamide	1.5575	0.639236	0.889731	0.55102	0.175448
Com_1709_pos	16,16-Dimethyl prostaglandin A1	1.06689	0.0934091	0.984843	0.55102	0.274831
Com_17118_pos	2-Phenylethylamine	1.12157	0.165525	0.285077	0.673469	0.899886
Com_1711_pos	5-Methyluridine	1.09005	0.124394	0.212806	0.673469	1.02745
Com_17271_pos	Ethyl paraben	1.0124	0.0177774	0.920605	0.55102	0.420878
Com_1728_pos	Taurine	1.03859	0.0546318	0.996688	0.489796	0.481094
Com_17293_pos	3',4'-Trimethylene-α-pyrrolidinovalerophenone	0.998701	-0.00187464	0.94121	0.489796	0.714603
Com_17359_pos	Dulcitol	1.25885	0.332102	0.311295	0.632653	0.755222
Com_17369_pos	(2E)-3-(3,4-dimethoxyphenyl)prop-2-enoic acid	1.30597	0.385123	0.00694548	0.877551	1.65135
Com_1741_pos	α-Eleostearic acid	0.874472	-0.193516	0.327638	0.673469	0.538039
Com_174_pos	Hypoxanthine	0.842621	-0.247045	0.516736	0.653061	0.686763
Com_17530_pos	3-[(4-hydroxyphenyl)methyl]-octahydropyrrolo[1,2-a]pyrazine-1,4-dione	1.15984	0.213931	0.182497	0.734694	1.16014
Com_17540_pos	NG,NG-Dimethyl-L-arginine	1.23021	0.298899	0.0419804	0.816327	1.96568
Com_17546_pos	diethyl 2-[(4-benzhydrylpiperidino)methylidene]malonate	1.24136	0.31192	0.20995	0.77551	1.04298
Com_1757_pos	4'-Methoxyacetophenone	1.03677	0.0520999	0.807652	0.530612	0.448588
Com_17593_pos	Bz-RS-ISer(3-Ph)-Ome	1.02594	0.036946	0.958674	0.571429	0.570423
Com_17644_pos	Hydrocortisone	0.980044	-0.0290816	0.681715	0.591837	0.498085
Com_17656_pos	ω-Hydroxynorfentanyl	1.26804	0.342595	0.2688	0.714286	1.27616
Com_17667_pos	Apocynin	1.00533	0.00767496	0.939772	0.469388	0.312478
Com_1770_pos	N-Acetyl-D-galactosamine	0.860787	-0.216272	0.15002	0.714286	1.49594
Com_17792_pos	Homo-Gamma-Linolenic Acid (C20:3)	0.986269	-0.0199473	0.99277	0.469388	0.467
Com_17827_pos	Methyl Palmitate	0.772149	-0.373049	0.0583274	0.755102	1.56471
Com_17850_pos	3-Hydroxylidocaine	1.00587	0.00843901	0.957666	0.44898	0.452343
Com_17865_pos	Feruloyl Putrescine	1.65023	0.722667	0.0501701	0.897959	1.8163
Com_1797_pos	methyl 3,4,5-trihydroxycyclohex-1-ene-1-carboxylate	1.04968	0.0699443	0.980436	0.44898	0.626533
Com_18066_pos	trans-Δ2-11-Methyl-dodecenoic acid	0.900183	-0.151709	0.385563	0.612245	1.2473
Com_18147_pos	Phenylpyruvic acid	1.10168	0.13971	0.609153	0.693878	0.643668
Com_18177_pos	2-Phenylglycine	1.45985	0.545819	0.0426279	0.836735	1.86674
Com_18265_pos	Cer-NS (d18:1/18:1)	1.12038	0.163993	0.845375	0.55102	0.268174
Com_18268_pos	2-[(3-chlorobenzyl)amino]-3-(neopentylamino)but-2-enedinitrile	0.976732	-0.0339648	0.719902	0.591837	0.524027
Com_18340_pos	Flavanone	0.946165	-0.0798367	0.517941	0.612245	0.519519
Com_1836_pos	N8-Acetylspermidine	0.868143	-0.203995	0.401269	0.673469	0.878534
Com_18389_pos	LQH	1.12626	0.171538	0.296636	0.632653	0.776573
Com_1840_pos	2-Amino-1,3-octadecanediol	0.773251	-0.370992	0.100504	0.755102	1.5253
Com_18419_pos	Melanin	1.0552	0.077515	0.451597	0.428571	0.513492
Com_18444_pos	Ip7G	0.970391	-0.0433612	0.937029	0.530612	0.171452
Com_18461_pos	NNK	1.35588	0.439233	0.155478	0.734694	1.00799
Com_18473_pos	2-(2-methyl-4-nitro-1H-imidazol-1-yl)-1-(4-methylphenyl)ethan-1-one	1.25664	0.329572	0.203875	0.653061	1.26478
Com_18474_pos	(6E)-7-(2H-1,3-benzodioxol-5-yl)-1-(piperidin-1-yl)hept-6-en-1-one	1.20874	0.273503	0.18157	0.693878	0.879586
Com_1854_pos	Isoleucine	1.23752	0.307456	0.434197	0.387755	0.751055
Com_18626_pos	P-Aminohippuric Acid	0.923586	-0.114681	0.461911	0.530612	1.35433
Com_18642_pos	Biliverdin	1.55904	0.640658	0.21113	0.693878	0.970908
Com_18693_pos	Astaxanthin	0.711032	-0.492014	0.0344907	0.816327	1.75397
Com_186_pos	Choline	1.09216	0.127181	0.662105	0.612245	0.426115
Com_18707_pos	ethyl 4-[2-(3,4,5-trimethoxybenzylidene)hydrazino]benzoate	0.915303	-0.127678	0.599485	0.612245	0.601422
Com_1871_pos	Guanine	0.712389	-0.489262	0.0945799	0.77551	1.61753
Com_18787_pos	4-(3,4-dihydro-2H-1,5-benzodioxepin-7-ylamino)-4-oxobutanoic acid	1.28971	0.367052	0.215688	0.693878	1.02173
Com_18799_pos	N1-piperidinocarbonyl-4-methylbenzene-1-sulfonamide	1.07973	0.110675	0.465375	0.632653	0.546836
Com_18804_pos	SM (d14:2/13:1)	0.840292	-0.251037	0.0761631	0.77551	0.771499
Com_18868_pos	LPE 20:5	1.18261	0.24198	0.401438	0.591837	0.803677
Com_18900_pos	KQH	0.736485	-0.441272	0.607186	0.571429	0.585008
Com_18962_pos	UR144 N-(5-hydroxypentyl) metabolite	1.18675	0.247015	0.12291	0.693878	1.2695
Com_19072_pos	Glycerol 1-hexadecanoate	1.46803	0.553878	0.105448	0.816327	1.10709
Com_1908_pos	Docosahexaenoyl Ethanolamide	0.999815	-0.000266619	0.960226	0.489796	0.518895
Com_19105_pos	LLK	0.951269	-0.0720746	0.884426	0.510204	0.395012
Com_1913_pos	15-Deoxy-Δ12,14-prostaglandin J2-2-glycerol ester	0.691636	-0.531914	0.25801	0.591837	0.991034
Com_1922_pos	Adenosine 5'-monophosphate	2.13738	1.09584	0.141869	0.734694	1.31262
Com_19233_pos	Choline Chloride	1.61747	0.693741	0.264753	0.795918	1.10301
Com_19242_pos	KKK	1.2017	0.265073	0.79411	0.571429	0.432862
Com_19253_pos	4-decyl-3-hydroxy-5-oxooxolane-2,3-dicarboxylic acid	1.0019	0.00273575	0.971321	0.530612	0.0536997
Com_19255_pos	1-Palmitoyl-Sn-Glycero-3-Phosphocholine	1.01869	0.0267134	0.908769	0.55102	0.21217
Com_19318_pos	morpholino(quinolin-6-yl)methanone	1.05916	0.0829264	0.801769	0.469388	0.369335
Com_19333_pos	1,6-dihydroxy-3-methoxy-8-methyl-9H-xanthen-9-one	2.0547	1.03893	0.273718	0.673469	0.908952
Com_19359_pos	5,7-dimethyl-2-phenylpyrazolo[1,5-a]pyrimidine	1.18348	0.243038	0.509389	0.612245	0.597812
Com_1935_pos	2-(3,5-dimethyl-1H-pyrazol-4-yl)-5-methoxybenzoic acid	0.90314	-0.146978	0.377197	0.489796	1.21731
Com_19362_pos	Orsellinic acid ethyl ester	1.15538	0.208373	0.0496547	0.795918	1.55214
Com_19399_pos	PC (3:0/18:5)	0.909646	-0.136623	0.408992	0.44898	0.211904
Com_19469_pos	2-benzyl-6-hydroxy-2-azabicyclo[2.2.2]octan-3-one	0.970802	-0.0427515	0.938112	0.55102	0.499793
Com_19479_pos	Piperine	1.11954	0.162908	0.229634	0.693878	0.848295
Com_19586_pos	VLK	0.657207	-0.605581	0.355798	0.387755	1.0583
Com_19649_pos	LysoPC 18:0	1.03776	0.0534755	0.619444	0.571429	0.295982
Com_1964_pos	17α-Methyl-androstan-3-hydroxyimine-17β-ol	1.35266	0.435798	0.0336599	0.836735	1.39668
Com_19664_pos	5beta-Androstane-3,17-dione	1.03348	0.0475122	0.708772	0.489796	0.307361
Com_19668_pos	LPE 22:5	1.29524	0.373214	0.540484	0.612245	0.762833
Com_196_pos	Adenosine	2.31491	1.21096	0.0113355	0.877551	1.87088
Com_19701_pos	α-Aspartylphenylalanine	0.896603	-0.157459	0.59867	0.489796	0.787292
Com_19770_pos	6 β-Hydroxycortisol	0.956363	-0.0643704	0.675002	0.571429	0.294293
Com_1983_pos	Thymine	0.589923	-0.761402	0.114037	0.755102	1.62583
Com_19863_pos	1-(3-methoxy-2-nitrostyryl)pyrrolidine	1.12841	0.174295	0.167436	0.714286	1.13822
Com_1_pos	Oleamide	1.05004	0.0704449	0.334797	0.44898	0.612337
Com_20010_pos	(+)-alpha-Lipoic acid	0.801062	-0.320014	0.102747	0.734694	1.11859
Com_20076_pos	N-(2,6-Dimethylphenyl)-N-(methoxyacetyl) alanine	0.797631	-0.326206	0.260021	0.632653	0.939305
Com_20081_pos	N'3-(3,4,5-trimethoxybenzylidene)pyridine-3-carbohydrazide	1.37323	0.457576	0.0445432	0.836735	1.51025
Com_20095_pos	3-(tert-butyl)-1-methyl-4,5-dihydro-1H-pyrazol-5-one	1.15124	0.203184	0.246761	0.693878	1.16286
Com_20111_pos	PC (18:1/18:2)	0.963658	-0.0534066	0.636703	0.591837	0.472361
Com_20157_pos	Homosildenafil	0.609706	-0.713814	0.212627	0.673469	0.932697
Com_201_pos	(-)-Caryophyllene oxide	0.996958	-0.00439493	0.914707	0.530612	0.209808
Com_20214_pos	4-(4-methoxyphenyl)-6-pyridin-4-yl-1,3,5-triazin-2(3H)-one	1.27679	0.352525	0.090581	0.734694	0.979296
Com_20227_pos	ADBICA N-pentanoic acid metabolite	1.0322	0.045727	0.832546	0.489796	0.193469
Com_2026_pos	ACar 16:1	1.73861	0.797935	0.327827	0.632653	0.995386
Com_20276_pos	6-(4-methoxybenzyl)-3-methyl-5,6,7,8-tetrahydroquinoline	1.00721	0.0103664	0.930802	0.530612	0.638464
Com_20300_pos	4-(4-methylphenyl)-2-phenyl-1,3-thiazole	0.994684	-0.00769039	0.868699	0.510204	0.128828
Com_203_pos	L-Valine	0.839673	-0.2521	0.249249	0.632653	1.03134
Com_20404_pos	PE (15:0/16:1)	0.868276	-0.203774	0.282569	0.632653	0.812954
Com_2044_pos	1-(4-hydroxyphenyl)propane-1,2-diol	1.33833	0.420437	0.247497	0.755102	0.612354
Com_2046_pos	L-Cysteine-glutathione gisulfide	0.874914	-0.192787	0.729128	0.55102	0.535326
Com_2047_pos	Threonine	0.982513	-0.025452	0.783342	0.55102	0.217241
Com_2049_pos	H-Gly-Pro-OH	1.10634	0.1458	0.29623	0.714286	1.12645
Com_2050_pos	ACar 18:0	0.866653	-0.206473	0.919116	0.510204	0.553153
Com_20527_pos	(±)8-HEPE	0.830796	-0.267435	0.283145	0.673469	0.95636
Com_20542_pos	DKK	0.884083	-0.177746	0.470476	0.612245	0.744567
Com_20557_pos	DNK	0.808	-0.307573	0.668693	0.693878	0.517026
Com_2058_pos	Pantothenic acid	0.555396	-0.848411	0.0318806	0.816327	2.17155
Com_2068_pos	16(R)-HETE	1.31199	0.391758	0.368928	0.591837	0.873347
Com_20728_pos	2,4-diaziran-1-yl-6-(1-phenyl-1H-pyrrol-2-yl)-1,3,5-triazine	1.01775	0.0253848	0.643711	0.571429	0.545399
Com_20747_pos	L-Fucose	1.07003	0.0976467	0.543162	0.714286	0.746301
Com_20808_pos	INK	0.857893	-0.221131	0.331667	0.612245	0.861521
Com_20860_pos	Citicoline	0.98175	-0.0265725	0.594485	0.591837	0.551452
Com_20884_pos	Heptadecanoic Acid	1.13122	0.177879	0.17527	0.816327	1.10524
Com_20974_pos	3-Indoleacrylic acid	1.23705	0.306905	0.36841	0.632653	0.736502
Com_21012_pos	N'-[6-(tert-butyl)thieno[3,2-d]pyrimidin-4-yl]-4-methylbenzohydrazide	1.11295	0.154394	0.283454	0.714286	1.1654
Com_21038_pos	3-(5-pyridin-3-yl-2-thienyl)prop-2-yn-1-ol	1.45629	0.542293	0.00482025	0.897959	2.41613
Com_21064_pos	1-methyl-3-phenyl-1H-pyrazol-5-amine	1.39462	0.47987	0.122561	0.77551	1.65242
Com_2117_pos	N-α-L-Acetyl-arginine	1.06282	0.0879019	0.776268	0.55102	0.489859
Com_21182_pos	4-Hexyloxyaniline	0.981103	-0.0275233	0.796344	0.530612	0.866433
Com_21185_pos	23-Norcholic acid	0.931503	-0.102368	0.507785	0.591837	0.400873
Com_21197_pos	N-(1-benzothiophen-2-yl)-N'-(2-methylphenyl)urea	0.516531	-0.953074	0.747607	0.55102	0.504388
Com_2122_pos	Taurocholic acid	1.39703	0.482367	0.216516	0.693878	1.19339
Com_2123_pos	Oxaceprol	1.278	0.353891	0.0539711	0.816327	1.64559
Com_2126_pos	Isopropyl myristate	0.790051	-0.339982	0.135032	0.795918	1.42357
Com_21284_pos	2-(4-methylpiperazino)benzaldehyde N-(2,5-dichlorophenyl)hydrazone	1.07663	0.106523	0.463781	0.612245	0.555138
Com_21336_pos	N1-(2-oxoazepan-3-yl)-N2-(3-pyridylmethyl)ethanediamide	1.11469	0.156644	0.604063	0.55102	0.382622
Com_21339_pos	GMH	1.13944	0.188325	0.634106	0.612245	0.35857
Com_2138_pos	L-(+)-Citrulline	0.753143	-0.409005	0.0446497	0.816327	1.54211
Com_21435_pos	4-morpholino-6-phenylthieno[2,3-d]pyrimidine	1.14882	0.200152	0.225388	0.673469	0.998012
Com_2144_pos	PE (15:0/15:0)	0.751474	-0.412206	0.120257	0.734694	1.30518
Com_21534_pos	NPH	4.02368	2.00851	0.44454	0.530612	0.806343
Com_21541_pos	5-[(8Z,11Z)-pentadeca-8,11-dien-1-yl]benzene-1,3-diol	0.788016	-0.343702	0.422338	0.510204	0.850922
Com_2155_pos	D-Ala-D-Ala	1.07399	0.102978	0.346003	0.632653	0.783831
Com_21601_pos	Purine	0.600013	-0.736934	0.237756	0.714286	1.35163
Com_21650_pos	2,3-Dinor-8-epi-prostaglandin F2α	1.19648	0.258799	0.216159	0.693878	1.38648
Com_2166_pos	Ethyl oleate	0.60824	-0.717287	0.240786	0.612245	0.950466
Com_21679_pos	3-hydroxy-2-[5-nitro-2-(1-pyrrolidinyl)benzyl]propanenitrile	0.854132	-0.227468	0.132401	0.77551	1.30124
Com_21689_pos	Cytidine-5'-monophosphate	1.15463	0.207429	0.0606775	0.795918	1.29021
Com_21757_pos	(1R,2R)-trans-N-Boc-1,2-cyclohexanediamine	0.979929	-0.029251	0.748604	0.591837	0.282353
Com_21788_pos	Ocfentanil-d5	1.03163	0.0449326	0.920616	0.530612	0.443059
Com_21849_pos	Phenytoin	0.714529	-0.484936	0.252993	0.591837	1.10871
Com_21876_pos	RMH	1.50744	0.5921	0.066776	0.77551	1.81092
Com_21881_pos	Spectinomycin	0.982542	-0.0254097	0.870908	0.489796	0.469538
Com_21882_pos	Bilirubin	1.83262	0.873908	0.114317	0.77551	1.02829
Com_21933_pos	Hippuric acid	1.09271	0.127906	0.204399	0.734694	1.24434
Com_21976_pos	PC (20:3/20:3)	0.894072	-0.161537	0.752876	0.489796	0.275446
Com_22030_pos	Radicinin	0.999495	-0.000728646	0.974982	0.510204	0.0361541
Com_2209_pos	4-(pentyloxy)benzene-1-carbohydrazide	0.84918	-0.235858	0.297448	0.673469	1.04456
Com_22193_pos	Neopterin	1.02592	0.0369126	0.891589	0.571429	0.227768
Com_22257_pos	Phe-Pro	0.918391	-0.12282	0.628161	0.653061	0.875287
Com_22388_pos	3-Acetyl-11-keto-β-boswellic acid	0.331447	-1.59315	0.043293	0.857143	1.62318
Com_22403_pos	Glycylproline	0.929227	-0.105896	0.461823	0.653061	0.7667
Com_2241_pos	Pyridoxal	1.03874	0.0548321	0.660534	0.571429	0.573348
Com_22449_pos	Lysopc 20:4	1.07478	0.104035	0.878952	0.55102	0.566456
Com_22471_pos	ethyl 4-({[(3-morpholinopropyl)amino]carbothioyl}amino)benzoate	0.825956	-0.275863	0.075371	0.755102	0.941897
Com_22563_pos	Ecgonine methyl ester	1.21793	0.284434	0.187469	0.77551	0.969798
Com_22619_pos	5-Methoxyindole-3-Carbaldehyde	1.33901	0.421164	0.0237166	0.836735	1.91893
Com_22643_pos	Diphenylamine	1.2442	0.315224	0.099857	0.795918	1.13728
Com_22665_pos	(1E,4E)-1,5-bis(4-methoxyphenyl)penta-1,4-dien-3-one	0.917698	-0.123908	0.515021	0.612245	0.549087
Com_22748_pos	N-Acetylcaprolactam	1.05557	0.0780184	0.59992	0.55102	0.518405
Com_22813_pos	TNK	1.10246	0.140733	0.243189	0.653061	0.919436
Com_22955_pos	R-1 Methanandamide phosphate	0.901808	-0.149107	0.916606	0.510204	0.259543
Com_22963_pos	Deisopropylatrazine	1.20093	0.264155	0.104172	0.734694	1.42139
Com_22977_pos	2-(Formylamino)Benzoic Acid	1.19024	0.251248	0.101947	0.795918	1.16572
Com_22987_pos	FPH	0.760715	-0.394571	0.119635	0.857143	1.16701
Com_23020_pos	1-(4-benzylpiperazino)-2-(pyridin-2-ylamino)propan-1-one	0.821202	-0.284191	0.30081	0.653061	0.965609
Com_23099_pos	2-Phenylpropionic acid	1.03547	0.0502865	0.948573	0.632653	0.248854
Com_2313_pos	2,3,4,9-Tetrahydro-1H-β-carboline-3-carboxylic acid	1.25364	0.326124	0.0209208	0.857143	1.66342
Com_23200_pos	Gamithromycin	1.21772	0.284188	0.586515	0.469388	0.496378
Com_23245_pos	FLK	0.709783	-0.49455	0.790366	0.408163	0.526326
Com_2324_pos	Jasmonic acid	1.08994	0.124255	0.282887	0.673469	0.922553
Com_23297_pos	Sulfaquinoxaline	0.916146	-0.126351	0.378077	0.673469	0.999443
Com_2332_pos	Testosterone undecanoate	1.14373	0.193748	0.420496	0.653061	0.828393
Com_2333_pos	ethyl 2-(3,5-dimethyl-4-nitro-1H-pyrazol-1-yl)acetate	0.992305	-0.011145	0.952933	0.510204	0.530445
Com_23389_pos	2-({2-oxo-2-[(2-oxo-3-azepanyl)amino]ethyl}sulfanyl)acetic acid	1.11016	0.150767	0.193064	0.693878	1.03149
Com_23462_pos	Carbaprostacyclin	1.40387	0.489409	0.10051	0.816327	1.81203
Com_2348_pos	17α-Ethynylestradiol	1.02476	0.0352834	0.965087	0.510204	0.354458
Com_23492_pos	(2R,3S,4S,5R,6R)-2-(hydroxymethyl)-6-(2-phenylethoxy)oxane-3,4,5-triol	1.17348	0.230798	0.438355	0.612245	0.408718
Com_23556_pos	alpha-Benzylsuccinic acid	0.681346	-0.553539	0.436752	0.612245	1.02947
Com_23602_pos	Phe-Phe	1.02546	0.0362716	0.876576	0.632653	0.595817
Com_23647_pos	2-[(carboxymethyl)(methyl)amino]-5-methoxybenzoic acid	1.00973	0.0139628	0.628038	0.55102	0.473278
Com_23677_pos	LysoPC 10:0	1.04888	0.0688553	0.55379	0.408163	0.395264
Com_23686_pos	Capsaicin	0.988812	-0.0162321	0.773346	0.510204	0.670457
Com_23703_pos	Milbemycin A3 oxime	1.16631	0.22195	0.591294	0.591837	0.439904
Com_23780_pos	PC (18:2e/6:0)	0.796227	-0.328748	0.378765	0.632653	0.937269
Com_23850_pos	1-Naphthol	1.22229	0.289585	0.135791	0.734694	1.07207
Com_23881_pos	7-(2-hydroxypropan-2-yl)-1,4a-dimethyl-decahydronaphthalen-1-ol	0.913833	-0.129997	0.328751	0.653061	0.784648
Com_23936_pos	5-(6-hydroxy-6-methyloctyl)-2,5-dihydrofuran-2-one	1.13684	0.185028	0.402418	0.673469	0.631637
Com_2394_pos	5α-Pregnan-3,20-dione	1.74367	0.80213	0.000324924	1	1.94891
Com_239_pos	L-Phenylalanine	0.88122	-0.182425	0.981395	0.632653	0.197019
Com_2403_pos	L-Dopa	1.1977	0.260271	0.0398761	0.795918	1.21415
Com_24087_pos	DAG (6:0/18:1)	0.243426	-2.03845	0.0378323	0.77551	1.64755
Com_240_pos	Oleic acid	0.942103	-0.086043	0.640985	0.591837	0.480879
Com_2413_pos	Indole-3-acetic acid	1.3172	0.397477	0.0632093	0.77551	0.99504
Com_24155_pos	Lagochilin	1.25585	0.328659	0.216903	0.612245	1.25478
Com_2415_pos	Traumatic acid	1.17989	0.238652	0.0784715	0.795918	1.46382
Com_241_pos	DL-Tryptophan	1.14851	0.199762	0.0541599	0.795918	0.927819
Com_24200_pos	Ouabain	1.22639	0.294419	0.309545	0.714286	0.781029
Com_24225_pos	N-(4-butyl-2-methylphenyl)-N'-[4-(4-methylpiperazino)phenyl]urea	1.09344	0.128874	0.394848	0.653061	0.930346
Com_2423_pos	LPE 20:4	1.19003	0.251002	0.598198	0.612245	0.68506
Com_24304_pos	VNH	1.27228	0.347412	0.0962517	0.816327	1.45942
Com_24388_pos	Butein	1.26877	0.343429	0.0790251	0.755102	1.0708
Com_24435_pos	4-fluoro-N-[4-(4-methylpiperazino)phenyl]benzenesulfonamide	1.45354	0.539566	0.00902671	0.918367	1.99152
Com_24573_pos	5-acetyl-2,6-dimethyl-1,2,3,4-tetrahydropyridin-4-one	1.07722	0.107311	0.586069	0.673469	0.258478
Com_246_pos	3-amino-2-phenyl-2H-pyrazolo[4,3-c]pyridine-4,6-diol	1.16596	0.221523	0.788111	0.571429	0.413872
Com_2471_pos	L-(+)-Arginine	1.62588	0.701221	0.0438471	0.816327	1.43589
Com_24758_pos	1-(2-furyl)pentane-1,4-dione	1.05269	0.0740757	0.559757	0.591837	0.576512
Com_24834_pos	Oxymorphone	1.0178	0.0254501	0.99497	0.489796	0.625126
Com_24845_pos	N-{[(2R,4S,5R)-5-Ethyl-1-azabicyclo[2.2.2]oct-2-yl]methyl}-2-furamide	0.825305	-0.277	0.180927	0.673469	1.54636
Com_2484_pos	ethyl 1-(2-cyano-3-fluorophenyl)-5-methyl-1H-pyrazole-3-carboxylate	1.03803	0.0538479	0.686457	0.591837	0.794482
Com_24887_pos	5,8-dihydroxy-10-methyl-5,8,9,10-tetrahydro-2H-oxecin-2-one	1.0827	0.114633	0.351725	0.571429	0.752366
Com_2491_pos	N-[2-chloro-6-(trifluoromethoxy)phenyl]-2,2-dimethylpropanamide	2.06645	1.04716	0.25367	0.653061	0.935374
Com_24935_pos	4-cyclopropyl-6-(methylthio)-2-pyrazin-2-ylpyrimidine-5-carbonitrile	0.737613	-0.439065	0.0458142	0.816327	1.53639
Com_2495_pos	Leucylproline	0.983701	-0.0237075	0.811526	0.55102	0.409535
Com_24970_pos	1-adamantyl(piperidino)methanone	0.910969	-0.134526	0.386094	0.653061	0.756102
Com_24991_pos	Norfloxacin	1.07141	0.0995139	0.724256	0.591837	0.71039
Com_251_pos	Oleoyl ethanolamide	0.931521	-0.102339	0.834474	0.591837	0.457631
Com_25208_pos	N-(1-benzylpiperidin-4-yl)-5-methoxy-1H-indole-2-carboxamide	0.970321	-0.0434655	0.631175	0.510204	0.698904
Com_25214_pos	(S)-AL 8810	1.27744	0.353261	0.0953646	0.734694	1.13491
Com_2521_pos	Dehydrocholic acid	1.17254	0.229634	0.364294	0.632653	0.790041
Com_25233_pos	Fenvalerate	1.04974	0.0700287	0.746557	0.591837	0.330581
Com_2529_pos	DAG (5:0/18:2)	0.249299	-2.00405	0.0361783	0.857143	1.5485
Com_25323_pos	5-Henicosyl-1,3-benzenediol	0.930624	-0.10373	0.717768	0.55102	0.313867
Com_25333_pos	O-Aceyl-L-Serine	0.876909	-0.189501	0.249774	0.693878	0.819756
Com_2535_pos	α-Linolenic acid	0.838626	-0.253901	0.245373	0.387755	0.884112
Com_25378_pos	4-(3,4-dimethoxyphenyl)-3-methyl-1H-pyrazol-5-amine	1.12481	0.169684	0.349329	0.673469	0.902455
Com_2539_pos	Styrene	1.09896	0.136143	0.527586	0.653061	0.623723
Com_25483_pos	2-(3,4-dimethoxyphenyl)ethanamine	1.08855	0.12241	0.398769	0.428571	0.71205
Com_25519_pos	EKK	0.827686	-0.272844	0.14295	0.734694	1.11283
Com_25595_pos	AM 404	1.25988	0.333285	0.599571	0.571429	0.412484
Com_25609_pos	D-(+)-Tryptophan	1.3682	0.452283	0.0449289	0.959184	1.92181
Com_25632_pos	6-Methoxy-2-naphthoic acid	1.06158	0.086211	0.546231	0.387755	0.455617
Com_2567_pos	ent-8-iso Prostaglandin F2α	1.23518	0.30472	0.175911	0.693878	1.26516
Com_2568_pos	WKK	0.775066	-0.367609	0.0585127	0.77551	1.53067
Com_25752_pos	Stearic Acid	1.00718	0.0103278	0.981536	0.510204	0.469668
Com_25811_pos	1-(4-nitrophenyl)piperidine	0.94601	-0.0800734	0.633898	0.571429	0.561257
Com_25841_pos	Hypotaurine	1.49953	0.584512	0.29573	0.693878	0.854391
Com_25_pos	Hexadecanamide	1.04514	0.0636905	0.820881	0.510204	0.367455
Com_2603_pos	Pyridoxamine	1.22273	0.2901	0.112401	0.836735	1.08389
Com_26065_pos	4-fluoro-N-(4-piperidinophenyl)benzenesulfonamide	0.975472	-0.0358271	0.978844	0.530612	0.0125392
Com_26069_pos	Boc-beta-cyano-L-alanine	1.14146	0.190885	0.452462	0.653061	0.757727
Com_2606_pos	2-oxa-4-azatetracyclo[6.3.1.1~6,10~.0~1,5~]tridecan-3-one	0.972735	-0.0398819	0.718757	0.693878	0.434814
Com_260_pos	N-[1-(4-methoxy-2-oxo-2H-pyran-6-yl)-2-methylbutyl]acetamide	0.939595	-0.0898885	0.504694	0.489796	0.661434
Com_26146_pos	MMK	1.23479	0.304266	0.169364	0.734694	1.09961
Com_2624_pos	7-(2-aminophenyl)heptanoic acid	1.1486	0.199872	0.135048	0.714286	1.31613
Com_26252_pos	3,14-dihydro-15-keto-tetranor Prostaglandin E2	0.839264	-0.252803	0.47068	0.530612	0.639478
Com_2627_pos	Spermine	0.577581	-0.791906	0.477653	0.44898	0.741972
Com_2628_pos	Xanthurenic acid	1.68688	0.754354	0.224691	0.632653	1.01139
Com_26307_pos	6-phenyl-3,4-dihydro-1H-2,5-benzoxazocin-1-one	1.58733	0.6666	0.0582386	0.77551	1.39375
Com_26330_pos	Pleuromutilin	1.1325	0.179516	0.0277832	0.816327	0.77853
Com_26353_pos	beta-Estradiol 17-Acetate	1.26625	0.340566	0.243544	0.693878	0.988361
Com_26364_pos	Tetrahydroaldosterone	1.04572	0.0644971	0.872317	0.510204	0.174877
Com_2638_pos	(3β,5ξ,9ξ)-3,6,19-Trihydroxyurs-12-en-28-oic acid	1.21138	0.276653	0.426818	0.591837	0.813729
Com_2640_pos	(5-L-Glutamyl)-L-Amino Acid	0.901158	-0.150148	0.525383	0.571429	0.500529
Com_26435_pos	3,5,7-trihydroxy-2-phenyl-4H-chromen-4-one	1.02352	0.033535	0.947749	0.510204	0.286632
Com_26470_pos	Diflorasone	0.982535	-0.0254197	0.815417	0.510204	0.207364
Com_2647_pos	Dihomo-γ-linolenic acid ethyl ester	0.79092	-0.338397	0.627061	0.653061	0.592889
Com_26521_pos	3-hydroxy-3-methylpentanedioic acid	0.427866	-1.22477	0.0180499	0.897959	1.95818
Com_26546_pos	Cycloheximide	1.03201	0.0454507	0.687746	0.530612	0.41812
Com_26566_pos	4-acetyl-4-(ethoxycarbonyl)heptanedioic acid	0.875685	-0.191516	0.25349	0.673469	1.04011
Com_26620_pos	5-amino-2-(dimethylamino)benzoic acid	1.24917	0.320969	0.0645524	0.795918	1.5306
Com_2663_pos	12,13-EODE	1.25075	0.322796	0.464249	0.591837	0.98643
Com_26682_pos	PB-22 N-(4-Hydroxypentyl)-3-carboxyindole metabolite	1.10755	0.147368	0.563665	0.653061	0.636964
Com_26693_pos	5-Hydroxytryptophan	1.12164	0.165607	0.180568	0.755102	1.08885
Com_26804_pos	Pantethine	0.756242	-0.403081	0.378141	0.632653	0.881769
Com_26892_pos	(2R,3S,4S,5R,6R)-2-(hydroxymethyl)-6-(propan-2-yloxy)oxane-3,4,5-triol	1.20932	0.27419	0.0428403	0.795918	1.41423
Com_268_pos	Glycerophospho-N-palmitoyl ethanolamine	0.854898	-0.226176	0.309186	0.673469	1.132
Com_2690_pos	Methyl indole-3-acetate	1.47514	0.560848	0.00102308	0.959184	1.50222
Com_26998_pos	alpha-D-Glucopyranosyl 2-O-(2-methylbutanoyl)-alpha-D-glucopyranoside	0.955791	-0.0652324	0.641493	0.530612	0.573338
Com_2701_pos	LPC 16:2	1.24783	0.319426	0.742324	0.530612	0.648091
Com_27037_pos	Methyl 3-indolyacetate	1.12731	0.172881	0.266357	0.693878	0.921689
Com_2711_pos	PC (18:4e/4:0)	1.33104	0.412558	0.634186	0.489796	0.717576
Com_27132_pos	3-(2-methylpropyl)-octahydropyrrolo[1,2-a]pyrazine-1,4-dione	1.21651	0.282743	0.0570496	0.795918	1.12667
Com_2713_pos	19(R)-hydroxy Prostaglandin E1	1.30857	0.387989	0.0895452	0.734694	1.44906
Com_27140_pos	4-Pregnen-17alpha,20alpha-Diol-3-One	1.14576	0.196305	0.589313	0.591837	0.492875
Com_27343_pos	PC (18:2e/19:1)	1.15645	0.209706	0.384863	0.653061	0.728592
Com_27417_pos	3-phenyl-5-(1,2,3-thiadiazol-4-yl)-1,2,4-oxadiazole	1.39157	0.476711	0.137138	0.714286	1.2359
Com_27529_pos	Linustatin	0.89929	-0.153142	0.448705	0.510204	0.770403
Com_27635_pos	Biopterin	1.00071	0.00101795	0.873924	0.55102	0.483657
Com_2768_pos	Nicotinate ribonucleoside	0.927786	-0.108137	0.450753	0.510204	0.893421
Com_27704_pos	Zeatin-7-N-glucoside	1.07756	0.107769	0.444311	0.591837	0.63047
Com_27720_pos	PPK	0.845544	-0.242048	0.228527	0.387755	0.71609
Com_27726_pos	Guggulsterone	1.03429	0.0486345	0.734858	0.571429	0.365435
Com_2781_pos	Isoquinoline	1.27472	0.350181	0.0709767	0.714286	0.991075
Com_27865_pos	PMH	1.13297	0.180104	0.261986	0.693878	1.10528
Com_2788_pos	D-2-Aminoadipic acid	1.51478	0.599107	0.108765	0.734694	1.189
Com_27951_pos	VLH	1.30181	0.380517	0.465862	0.612245	0.653344
Com_2801_pos	ACar 20:1	1.18066	0.239588	0.495218	0.591837	0.860426
Com_28086_pos	APH	1.20891	0.273702	0.157269	0.693878	1.14759
Com_28140_pos	EPH	0.915973	-0.126624	0.842641	0.591837	0.244229
Com_28247_pos	Lysopc 20:0	0.705401	-0.503485	0.129086	0.734694	1.23406
Com_28270_pos	PDMP	1.14558	0.196073	0.258641	0.673469	0.888087
Com_28282_pos	Naratriptan	1.06682	0.0933128	0.671847	0.489796	0.554718
Com_28292_pos	Maltotetraose	1.05938	0.0832232	0.634318	0.55102	0.697671
Com_28335_pos	Lysopc 16:1	1.00326	0.0046927	0.864345	0.469388	0.169553
Com_28504_pos	WLH	1.21589	0.282011	0.471931	0.591837	0.597544
Com_28631_pos	Dutasteride	1.35211	0.435216	0.0600174	0.77551	1.25037
Com_28650_pos	Prostaglandin E1	1.03062	0.0435087	0.852812	0.530612	0.435058
Com_28652_pos	3-hydroxy-1,5-diphenylpentan-1-one	1.14557	0.196069	0.108104	0.77551	1.09671
Com_28696_pos	LysoPC 12:1	0.956868	-0.0636074	0.782208	0.44898	0.698563
Com_28792_pos	Ala-trp	1.10546	0.144646	0.315035	0.673469	0.81621
Com_2883_pos	3-(3,4-Dihydroxyphenyl)-2-Methylalanine	1.25936	0.332695	0.026892	0.857143	1.84683
Com_28917_pos	1,3-dimethyl-6-(trifluoromethyl)-1H-pyrazolo[3,4-b]pyridin-4-ol	1.17635	0.234322	0.154288	0.795918	1.17997
Com_2899_pos	N3,N4-Dimethyl-L-arginine	1.05047	0.0710388	0.773021	0.571429	0.71206
Com_29159_pos	Tyramine	1.04288	0.0605663	0.619696	0.408163	0.721726
Com_29238_pos	D-Panthenol	1.87146	0.904162	0.373531	0.530612	0.680565
Com_29247_pos	4-oxo-5-phenylpentanoic acid	1.02334	0.0332887	0.731183	0.530612	0.374028
Com_29301_pos	3',4'-Trimethylene-α-pyrrolidinobutiophenone	1.10358	0.142187	0.431886	0.612245	0.840154
Com_29371_pos	20-Carboxy-Leukotriene B4	0.943971	-0.0831851	0.773701	0.632653	0.293331
Com_2940_pos	9,10-Dihome	1.00271	0.00390851	0.828627	0.510204	0.585024
Com_29506_pos	N-(1,3-benzodioxol-5-ylmethyl)-6-morpholinonicotinamide	1.14131	0.190685	0.323659	0.673469	0.831384
Com_2951_pos	PC (14:0e/3:0)	1.34123	0.423554	0.443215	0.591837	0.869132
Com_29584_pos	Serotonin	0.871373	-0.198637	0.284804	0.673469	0.828195
Com_29687_pos	MPK	0.971719	-0.0413891	0.657807	0.571429	0.272193
Com_29722_pos	1-allyl-4,5-diphenyl-2-(2-thienyl)-1H-imidazole	0.945672	-0.0805886	0.449369	0.653061	0.554628
Com_29785_pos	PC (17:0/18:5)	0.64548	-0.631556	0.075049	0.795918	1.58016
Com_29799_pos	4,7-diphenyl[1,10]phenanthroline	0.984625	-0.0223537	0.768916	0.571429	0.717132
Com_29812_pos	Trenbolone acetate	0.799737	-0.322403	0.295392	0.714286	0.735343
Com_29828_pos	AKB48 N-(5-hydroxypentyl) metabolite	1.01301	0.0186498	0.955833	0.44898	0.238263
Com_29851_pos	4-Hydroxyretinoic Acid	1.05048	0.0710422	0.559788	0.591837	0.656782
Com_29889_pos	6-(7-methyloctyl)-1H,3H,4H,6H-furo[3,4-c]furan-1-one	1.06002	0.0840898	0.634551	0.571429	0.594808
Com_298_pos	L-Threonic acid-1,4-lactone	1.41216	0.4979	0.375248	0.612245	0.665642
Com_2991_pos	octadec-9-ynoic acid	1.13752	0.185897	0.185035	0.673469	1.29318
Com_29950_pos	Tyrosylalanine	1.20123	0.264516	0.224277	0.673469	1.28482
Com_3001_pos	N2-tetrahydrofuran-2-ylmethyl-4-(4-fluorophenyl)-1,3-thiazol-2-amine	0.770133	-0.37682	0.111461	0.816327	1.37539
Com_30055_pos	Dextromethorphan hydrobromide	1.24265	0.313424	0.0663009	0.77551	1.14531
Com_30058_pos	2-chloro-N-[4-(4-methylpiperazino)phenyl]benzamide	1.66734	0.737549	0.00166262	0.959184	2.18336
Com_30064_pos	D-3-Phenyllactic acid	1.01125	0.0161392	0.975835	0.489796	0.0959683
Com_30270_pos	Perillartine	1.19439	0.256273	0.13969	0.816327	1.12471
Com_3029_pos	3-(3-pyridinyl)propanoic acid	1.38601	0.470941	0.0409732	0.77551	1.3237
Com_30418_pos	Dl-3-Hydroxy-kynurenine	1.19784	0.260438	0.195101	0.755102	0.940378
Com_30572_pos	3-hydroxy-2-octylpentanedioic acid	0.623447	-0.681661	0.148083	0.734694	1.24261
Com_3057_pos	Gamma-Glu-Leu	1.0656	0.0916706	0.458184	0.44898	0.671101
Com_30594_pos	DL-methionine sulfoxide	0.830793	-0.26744	0.0611161	0.795918	1.19346
Com_30610_pos	(+/-)-Equol	1.28387	0.360497	0.127554	0.77551	1.12734
Com_30651_pos	Prostaglandin G2	1.14428	0.194442	0.188947	0.755102	1.05478
Com_30657_pos	N-Acetylglucosamine 1-phosphate	0.852522	-0.23019	0.356834	0.632653	0.664373
Com_30682_pos	Tryptophanol	1.33201	0.41361	0.260395	0.653061	0.974513
Com_30698_pos	2-{[methyl(2,3,4,5,6-pentahydroxyhexyl)amino]methylidene}malononitrile	1.00999	0.0143348	0.979078	0.530612	0.194624
Com_306_pos	Adenine	1.42627	0.512247	0.316	0.653061	0.798766
Com_3072_pos	Lysope 14:0	1.39856	0.48394	0.138067	0.857143	1.21867
Com_30905_pos	Desthiobiotin	0.931451	-0.102449	0.571615	0.510204	0.564774
Com_3092_pos	3-Hydroxyanthranilic Acid	1.15172	0.203796	0.273374	0.693878	0.922932
Com_31171_pos	VNK	0.968083	-0.0467967	0.708535	0.632653	0.727076
Com_31204_pos	4-(5-propyl-2-pyridyl)benzonitrile	1.197	0.259422	0.130921	0.755102	1.28356
Com_31466_pos	3-(3,4,5-trimethoxyphenyl)propanoic acid	1.33661	0.418579	0.00525022	0.938776	1.78311
Com_31522_pos	Spiculisporic Acid	1.03635	0.0515145	0.630101	0.55102	0.443006
Com_3157_pos	ACar 5:0	1.2415	0.312083	0.642166	0.571429	0.557039
Com_31679_pos	N1-(2-amino-2-oxoethyl)-2-(isopropylthio)acetamide	1.24572	0.316975	0.33753	0.571429	0.771203
Com_31682_pos	PE (17:2/17:2)	0.790949	-0.338343	0.30714	0.693878	0.888029
Com_3174_pos	Docosanamide	0.473366	-1.07897	4.06e-06	1	2.40374
Com_3183_pos	Phosphocholine	1.09637	0.13274	0.622873	0.632653	0.559029
Com_3185_pos	2'-Deoxyadenosine	1.06382	0.0892507	0.857042	0.571429	0.674169
Com_31951_pos	Epitestosterone glucuronide	0.9245	-0.113255	0.569309	0.387755	0.394334
Com_31961_pos	EMH	0.965786	-0.0502242	0.796912	0.632653	0.161435
Com_31964_pos	MQH	0.939942	-0.089357	0.606566	0.387755	0.439578
Com_3201_pos	Deoxycorticosterone 21-glucoside	0.468645	-1.09343	0.718853	0.489796	0.598472
Com_32022_pos	17beta-Trenbolone	1.08037	0.111526	0.338906	0.693878	0.856771
Com_3207_pos	Ergosterol peroxide	1.19148	0.252752	0.394776	0.673469	0.926617
Com_32156_pos	Trimethyllysine	0.993428	-0.00951336	0.968493	0.510204	0.315474
Com_32245_pos	Hydrocortisone acetate	1.00324	0.0046622	0.96697	0.510204	0.327777
Com_3224_pos	ACar 15:0	0.824396	-0.27859	0.441338	0.653061	0.767231
Com_3237_pos	D-Glucosamine	1.49371	0.578902	0.124111	0.714286	1.14348
Com_323_pos	LPE 18:0	0.898635	-0.154192	0.554127	0.408163	0.765511
Com_3248_pos	N-Acetylvaline	1.0351	0.049764	0.669887	0.55102	0.66164
Com_32592_pos	GPH	0.996326	-0.00531018	0.837524	0.653061	0.0920647
Com_3264_pos	L-Saccharopine	1.11194	0.153075	0.344584	0.346939	0.893428
Com_32656_pos	L-cysteine	0.954019	-0.0679097	0.728801	0.510204	0.533308
Com_3270_pos	gamma-Tocopherol	0.794442	-0.331985	0.067115	0.816327	1.30157
Com_32805_pos	RNK	0.931787	-0.101928	0.770536	0.489796	0.298905
Com_32894_pos	Milbemycin A4 oxime	0.903437	-0.146504	0.290512	0.693878	0.880412
Com_33021_pos	tetranor-PGFM	0.922262	-0.116751	0.441166	0.591837	0.944867
Com_3303_pos	15-Deoxy-Δ12,14-prostaglandin A1	1.01254	0.0179733	0.920562	0.530612	0.349842
Com_3318_pos	Sinapyl aldehyde	1.69805	0.763883	0.0508755	0.836735	1.83438
Com_33209_pos	YNK	0.882041	-0.181083	0.584435	0.653061	0.527804
Com_3322_pos	(1E)-5-hydroxy-1,7-diphenylhept-1-en-3-one	1.30706	0.386323	0.830682	0.571429	0.347427
Com_332_pos	PC (16:0e/3:0)	0.923769	-0.114396	0.613047	0.44898	0.694118
Com_33339_pos	PC (16:1/16:2)	0.786656	-0.346195	0.0944042	0.77551	0.450274
Com_3341_pos	Jasmone	1.03241	0.0460125	0.888466	0.673469	0.120323
Com_33611_pos	SKK	0.708823	-0.496503	0.152282	0.673469	1.26524
Com_3365_pos	D-(+)-Camphor	1.03947	0.0558427	0.76077	0.591837	0.534651
Com_33728_pos	2-hydroxy-3,6-diphenylcyclohexyl acetate	1.08276	0.114711	0.344932	0.714286	0.63573
Com_33756_pos	D-Glucuronic acid	1.14861	0.199883	0.289306	0.612245	1.04596
Com_3388_pos	LPE 17:0	0.790213	-0.339687	0.141232	0.734694	1.2609
Com_33945_pos	TLK	1.02509	0.0357503	0.745718	0.632653	0.430446
Com_3399_pos	Androsterone	1.07046	0.0982252	0.277076	0.734694	0.879607
Com_34059_pos	ARH	1.17076	0.227443	0.153979	0.77551	1.14968
Com_3417_pos	L-Homocitrulline	1.06539	0.0913835	0.541179	0.591837	0.892354
Com_3419_pos	Propionylcarnitine	1.26022	0.333673	0.254097	0.693878	0.730696
Com_34303_pos	N-butyl-2-methyl-5-(piperidinosulfonyl)-3-furamide	0.870128	-0.200701	0.183525	0.632653	0.890782
Com_34362_pos	4-(cyclohexylmethyl)-6-(2-thienyl)-2,3-dihydropyridazin-3-one hydrate	1.11786	0.160735	0.490581	0.571429	0.53834
Com_34468_pos	5,6-dimethoxy-2-(2-methoxyphenyl)-4H-chromen-4-one	1.29558	0.373596	0.05868	0.77551	1.22258
Com_3452_pos	6-cyclohex-3-enyl-5-nitropiperidin-2-one	1.10849	0.148597	0.296971	0.673469	0.685352
Com_34635_pos	(3beta,9xi)-3-(beta-D-Glucopyranosyloxy)-14-hydroxycard-20(22)-enolide	0.92266	-0.116129	0.199793	0.673469	0.526687
Com_3476_pos	PC (16:1e/3:0)	1.04571	0.0644888	0.674692	0.469388	0.664342
Com_3477_pos	Asp-Phe methyl ester	0.742849	-0.42886	0.16773	0.77551	0.967329
Com_34888_pos	N-METHYL (-)EPHEDRINE	0.872287	-0.197124	0.430881	0.673469	0.684262
Com_34968_pos	Estropipate	6.40554	2.67932	0.403437	0.489796	1.07409
Com_3497_pos	Kahweol	1.24891	0.320664	0.0973029	0.734694	1.32899
Com_34988_pos	Cer-NS (d18:1/16:1)	0.904778	-0.144364	0.507791	0.530612	0.5684
Com_35080_pos	PC (18:1e/5:0)	0.709364	-0.495402	0.248796	0.673469	1.07874
Com_350_pos	5-[(10Z)-14-(3,5-dihydroxyphenyl)tetradec-10-en-1-yl]benzene-1,3-diol	0.897982	-0.155242	0.489396	0.591837	0.762201
Com_35214_pos	α-Zearalanol	1.25784	0.330949	0.238985	0.673469	1.18895
Com_3521_pos	N-Acetylhistidine	1.03116	0.0442614	0.638077	0.489796	0.402023
Com_35250_pos	DL-Dipalmitoylphosphatidylcholine	0.963356	-0.053859	0.970587	0.530612	0.309257
Com_3538_pos	ELK	0.939284	-0.0903664	0.906014	0.469388	0.251041
Com_35468_pos	VMK	1.09625	0.132579	0.363536	0.632653	0.495026
Com_357_pos	Acetyl-β-methylcholine	1.12375	0.168324	0.555623	0.632653	0.866121
Com_35884_pos	Glycocholic acid hydrate	0.608029	-0.717787	0.00213832	0.918367	1.72923
Com_35908_pos	RPH	1.29844	0.376775	0.055508	0.857143	1.36673
Com_3609_pos	TMK	0.985871	-0.0205294	0.96601	0.510204	0.370725
Com_36206_pos	8-Aminooctanoic acid	1.0838	0.116096	0.820798	0.55102	0.212023
Com_36227_pos	(3β,9ξ)-3,14-Dihydroxycarda-5,20(22)-dienolide	1.25857	0.331788	0.034027	0.897959	1.63661
Com_36280_pos	N-Acetylserotonin	0.799084	-0.32358	0.36004	0.632653	0.754438
Com_36394_pos	5-(2,5-dihydroxyhexyl)oxolan-2-one	0.830409	-0.268106	0.0133413	0.857143	2.0508
Com_36450_pos	4-(2,3-dihydro-1,4-benzodioxin-6-yl)butanoic acid	0.996358	-0.00526413	0.933914	0.44898	0.2208
Com_365_pos	Xanthine	0.750399	-0.414269	0.355078	0.632653	0.808224
Com_3672_pos	Prostaglandin E2-1-glyceryl ester	1.10951	0.149927	0.444111	0.571429	0.579026
Com_36799_pos	3-ethyl-4-hydroxy-1-methyl-1,2-dihydroquinolin-2-one	0.989996	-0.0145059	0.797623	0.612245	0.626745
Com_36841_pos	Taurodeoxycholic acid sodium salt	1.36765	0.4517	0.169312	0.653061	1.02525
Com_36848_pos	cis-gondoic acid	0.799269	-0.323247	0.201013	0.734694	1.00126
Com_3687_pos	Tropolone	1.01093	0.0156773	0.769243	0.673469	0.335752
Com_36978_pos	Triacanthine	0.372525	-1.42459	0.0158389	0.877551	2.20807
Com_37133_pos	YLK	0.640984	-0.64164	0.480899	0.469388	0.965129
Com_37267_pos	QLK	1.12969	0.175925	0.99479	0.469388	0.125369
Com_37347_pos	6β-Hydroxyfluoxymesterone	1.37409	0.458482	0.0456439	0.816327	1.13508
Com_37461_pos	N1-[2-(4-chlorophenyl)-2-oxoethyl]-4-chlorobenzamide	0.988833	-0.0162008	0.878299	0.55102	0.778924
Com_37477_pos	4-morpholinobenzoic acid	1.53149	0.61494	0.554444	0.530612	0.906057
Com_37554_pos	3-O-β-D-Glucopyranosylandrographolide	0.852369	-0.230451	0.367649	0.612245	0.811824
Com_3762_pos	Monolaurin	1.09704	0.13361	0.275745	0.632653	0.932707
Com_37693_pos	1,7-bis(4-hydroxyphenyl)heptan-3-one	1.01014	0.0145594	0.828548	0.510204	0.22742
Com_37732_pos	Maltopentaose	1.22354	0.291066	0.238809	0.326531	1.08534
Com_37777_pos	Vitamin B2	0.880676	-0.183316	0.485119	0.632653	0.581278
Com_37785_pos	2-(tert-butyl)-6,7-dimethoxy-4H-3,1-benzoxazin-4-one	0.773002	-0.371455	0.140149	0.693878	1.39206
Com_37874_pos	Cholesterol	1.10244	0.140702	0.669819	0.591837	0.597984
Com_3790_pos	PC (18:2/18:2)	1.0526	0.0739591	0.777988	0.632653	0.151107
Com_3791_pos	N-acetyl-L-ornithine	1.38156	0.466293	0.00283157	0.979592	2.49819
Com_3792_pos	3-N-Methyl-L-histidine	1.04449	0.0628026	0.676404	0.612245	0.504552
Com_37954_pos	(1α,2α,3β,5ξ,9ξ,18ξ)-1,2,3,19-Tetrahydroxyurs-12-en-28-oic acid	0.956266	-0.0645161	0.866091	0.530612	0.322639
Com_3811_pos	(R)-Equol	1.30305	0.381893	0.0527464	0.795918	1.55385
Com_38145_pos	3-(2-Naphthyl)-D-Alanine	1.07656	0.106424	0.512066	0.632653	0.490178
Com_38291_pos	PC (18:0e/13:1)	0.915797	-0.126901	0.741945	0.510204	0.424708
Com_38365_pos	Irganox 259	0.892709	-0.163739	0.453963	0.653061	0.808091
Com_383_pos	LPE 18:1	0.79748	-0.32648	0.201698	0.693878	1.22414
Com_3841_pos	Choline bitartrate	1.01378	0.0197412	0.827802	0.530612	0.42936
Com_38556_pos	S-(Methyl)Glutathione	0.84661	-0.240231	0.245472	0.734694	1.13829
Com_3871_pos	(6E,10E)-3,7,11,15-tetramethylhexadeca-1,6,10,14-tetraene-3,5,9-triol	0.936381	-0.0948318	0.704375	0.530612	0.370322
Com_3876_pos	N-Acetyl-L-tyrosine	1.03606	0.0511107	0.552735	0.44898	0.461083
Com_38802_pos	N-(2-hydroxy-2-phenylethyl)-N'-(2-thienyl)urea	1.40632	0.49192	0.0070118	0.918367	2.0407
Com_3883_pos	2-[5-(2-hydroxypropyl)oxolan-2-yl]propanoic acid	1.11521	0.15732	0.284001	0.673469	0.547197
Com_38850_pos	Pregnanetriol	0.939243	-0.0904302	0.725813	0.428571	0.243062
Com_3905_pos	2-Amino-1,3,4-octadecanetriol	0.91784	-0.123685	0.395077	0.591837	0.631219
Com_39080_pos	Estradiol	1.43814	0.524207	0.139168	0.734694	1.25397
Com_393_pos	Proline	1.10048	0.138139	0.229169	0.734694	1.10547
Com_3961_pos	(11E,15Z)-9,10,13-trihydroxyoctadeca-11,15-dienoic acid	0.851955	-0.23115	0.33577	0.632653	0.60254
Com_396_pos	FMH	0.816297	-0.292835	0.380335	0.653061	0.998649
Com_39718_pos	1,7-bis(4-hydroxyphenyl)-5-methoxyheptan-3-one	1.0924	0.1275	0.519956	0.591837	0.608294
Com_397_pos	Indole	1.2973	0.375513	0.0406425	0.816327	1.20427
Com_398_pos	Methylimidazoleacetic acid	1.08482	0.11745	0.54221	0.673469	0.802736
Com_39992_pos	Sodium Dehydrocholate	1.26314	0.337013	0.712239	0.632653	0.467997
Com_4010_pos	(2E)-6-hydroxy-2-methyl-6-(4-methylphenyl)hept-2-enoic acid	1.22093	0.287985	0.0742637	0.816327	1.4537
Com_40120_pos	KMH	1.29196	0.369563	0.409283	0.632653	0.671485
Com_40196_pos	1-(3,4-dimethoxyphenyl)ethan-1-one oxime	0.952247	-0.070592	0.728567	0.55102	0.474259
Com_4025_pos	6-Aminonicotinamide	1.25146	0.323613	0.0984445	0.816327	1.42719
Com_40260_pos	6,7-dihydro-5H-dibenzo[d,f][1,3]diazepin-6-one	1.33591	0.417828	0.019953	0.836735	1.98737
Com_4062_pos	Cafestol	1.25233	0.324616	0.271139	0.653061	1.28
Com_40651_pos	YMK	1.33398	0.415735	0.648511	0.44898	0.441157
Com_40761_pos	Dl-2-Amino-3-phosphonopropionic acid	1.18718	0.247535	0.237524	0.673469	0.932556
Com_4085_pos	15(R),19(R)-hydroxy Prostaglandin E1	1.37875	0.463365	0.118441	0.714286	1.46197
Com_4087_pos	LPE 13:0	1.03814	0.0539996	0.721169	0.428571	0.293327
Com_4090_pos	p-Mentha-1,3,8-triene	1.03134	0.0445269	0.689419	0.612245	0.457953
Com_4091_pos	Isohomovanillic acid	1.21741	0.283812	0.429094	0.673469	0.641107
Com_40973_pos	Boldione	1.06321	0.0884205	0.563248	0.469388	0.659157
Com_41002_pos	N-[5-(tert-butyl)-3-isoxazolyl]-N'-[2-(trifluoromethoxy)phenyl]urea	0.8546	-0.226679	0.062583	0.734694	1.36401
Com_41053_pos	6,8-dihydroxy-3-(10-hydroxyundecyl)-3,4-dihydro-1H-2-benzopyran-1-one	1.37732	0.461863	0.0630792	0.836735	1.37158
Com_4109_pos	TNH	1.19419	0.256037	0.106	0.755102	1.23449
Com_4118_pos	N-Acetyl-L-carnosine	1.09277	0.127991	0.401737	0.428571	0.749687
Com_4149_pos	Adipamide	0.909338	-0.137112	0.33555	0.673469	1.00772
Com_4151_pos	N-Propionylglycine	0.858572	-0.21999	0.513922	0.612245	0.685601
Com_41729_pos	S-Adenosyl-L-methionine	0.631877	-0.662284	0.00258218	0.959184	2.50866
Com_4180_pos	β-Nicotinamide mononucleotide	4.20988	2.07378	0.0117131	0.877551	2.16184
Com_4181_pos	N-Acetyl-L-leucine	1.13693	0.185147	0.116015	0.693878	1.25439
Com_4182_pos	Dextrorphan	0.928725	-0.106677	0.777128	0.428571	0.436088
Com_4184_pos	1-[4-hydroxy-3-(3-methylbut-2-en-1-yl)phenyl]ethan-1-one	0.858454	-0.220187	0.301725	0.653061	1.16985
Com_42017_pos	YPH	1.07081	0.0987053	0.481475	0.612245	0.528921
Com_42184_pos	Bisphenol A	1.01777	0.0254097	0.91767	0.510204	0.415453
Com_42199_pos	LPH	1.25653	0.329446	0.36825	0.693878	0.866753
Com_4233_pos	Cytidine	1.14569	0.196219	0.360257	0.612245	0.999836
Com_42371_pos	PE (13:0/14:0)	0.613936	-0.70384	0.0555691	0.77551	1.8073
Com_423_pos	4-Phenylbutyric acid	0.988465	-0.0167377	0.994394	0.510204	0.499227
Com_4254_pos	10-Nitrolinoleate	1.18893	0.249667	0.429225	0.653061	0.617513
Com_42639_pos	N-gamma-Acetyl-N-2-Formyl-5-Methoxykynurenamine	1.12153	0.165463	0.236599	0.653061	0.809249
Com_4264_pos	LPE 22:6	1.17279	0.229943	0.670103	0.55102	0.66861
Com_4273_pos	Deoxyadenosine	1.23075	0.299542	0.0698592	0.877551	1.46673
Com_42_pos	Arachidonoyl amide	1.38239	0.467165	0.108587	0.77551	1.06836
Com_4302_pos	N-Stearoyl taurine	1.33978	0.421998	0.0511857	0.816327	1.79892
Com_4311_pos	4-Acetamidobutyric Acid	1.01674	0.0239524	0.828127	0.530612	0.525621
Com_4321_pos	Diosgenin	1.00884	0.0126961	0.895817	0.489796	0.399155
Com_43284_pos	Adrenosterone	0.82151	-0.28365	0.458139	0.591837	0.548609
Com_4333_pos	13-OxoODE	1.41616	0.501981	0.12798	0.734694	1.27481
Com_4341_pos	TPH	1.11076	0.151541	0.422398	0.44898	0.76001
Com_43429_pos	Choline Glycerophosphate	0.855923	-0.224447	0.861546	0.510204	0.532899
Com_4343_pos	N-(2-morpholinophenyl)-2-furamide	1.04819	0.0679005	0.969367	0.632653	0.393163
Com_4353_pos	Daidzein	0.865923	-0.20769	0.876189	0.510204	0.333426
Com_43551_pos	3-acetyl-2-undecyl-1,3-thiazolane-4-carboxylic acid	0.913369	-0.13073	0.459664	0.530612	0.272073
Com_4370_pos	Prolylleucine	0.58793	-0.766284	0.515688	0.510204	0.73374
Com_4387_pos	Thymol	1.06633	0.0926513	0.522934	0.693878	0.457251
Com_4402_pos	N-Acetyl-DL-phenylalanine	1.10867	0.148826	0.371801	0.571429	0.740731
Com_440_pos	11-Deoxy prostaglandin F1β	1.46336	0.549284	0.16044	0.734694	0.992052
Com_4423_pos	Gly-Phe	1.11263	0.153973	0.264955	0.693878	0.909155
Com_4425_pos	1-Methylhistidine	1.05998	0.0840424	0.495819	0.591837	0.412968
Com_4430_pos	1,2-dihydroxyheptadec-16-yn-4-yl acetate	0.935175	-0.096691	0.609942	0.530612	0.441198
Com_4437_pos	(2E,4E)-N-(2-methylpropyl)deca-2,4-dienamide	0.996279	-0.00537822	0.926278	0.44898	0.142455
Com_4463_pos	ACar 20:2	1.5506	0.632824	0.115749	0.77551	1.60415
Com_4465_pos	Sinomenine	1.17804	0.236385	0.222958	0.673469	1.25729
Com_4476_pos	Xylitol	0.924331	-0.113519	0.34003	0.734694	1.05163
Com_4498_pos	ADP-ribose	1.888	0.916856	0.21162	0.755102	1.27879
Com_44_pos	Stearamide	1.05384	0.0756552	0.968084	0.591837	0.416072
Com_4517_pos	RLH	0.900745	-0.15081	0.699183	0.571429	0.314946
Com_453_pos	(+/-)12(13)-DiHOME	1.0991	0.13632	0.578223	0.612245	0.67554
Com_4583_pos	N-Butylbenzenesulfonamide	0.976232	-0.0347036	0.652883	0.571429	0.762632
Com_4591_pos	2,6-Di-tert-butyl-1,4-benzoquinone	1.02094	0.0299033	0.944767	0.510204	0.463431
Com_4596_pos	gamma-Glutamyltyrosine	0.76835	-0.380165	0.0697562	0.836735	1.1569
Com_4602_pos	α-Ergocryptine	1.55006	0.632327	0.176971	0.714286	0.930617
Com_4647_pos	Cryptotanshinone	1.05266	0.0740372	0.538407	0.55102	0.446477
Com_4655_pos	2,4-dihydroxyheptadec-16-en-1-yl acetate	0.693465	-0.528105	0.17753	0.714286	1.19896
Com_465_pos	Palmitoleic acid	0.495711	-1.01243	0.140334	0.755102	1.20106
Com_4718_pos	13,14-dihydro-15-keto-tetranor Prostaglandin E2	1.26441	0.338461	0.0370499	0.836735	1.48382
Com_4721_pos	Pulegone	1.02487	0.0354341	0.793429	0.571429	0.194585
Com_4770_pos	LPE 20:3	0.716959	-0.480037	0.0669006	0.77551	1.24016
Com_477_pos	3-Methoxy prostaglandin F1α	0.533992	-0.90511	0.0624581	0.77551	1.41307
Com_479_pos	2-Hydroxycinnamic acid	0.98415	-0.0230493	0.656919	0.571429	0.460747
Com_4821_pos	Methanandamide	0.925741	-0.11132	0.333023	0.653061	0.804418
Com_482_pos	2,3-dihydroxypropyl 12-methyltridecanoate	0.528079	-0.921175	0.0675554	0.77551	1.76369
Com_4847_pos	Tetrahydrocortisone	1.13593	0.18387	0.190771	0.734694	0.743783
Com_4853_pos	3-Hydroxypicolinic acid	0.837423	-0.255972	0.361478	0.714286	0.88786
Com_486_pos	9-Oxo-ODE	0.822957	-0.28111	0.11979	0.795918	1.12319
Com_4899_pos	Isoproterenol	0.683173	-0.549677	0.315548	0.612245	1.13053
Com_4908_pos	L-Adrenaline	1.12903	0.175082	0.335838	0.571429	1.05305
Com_4922_pos	Arachidonoyl serinol	1.20401	0.26785	0.662088	0.44898	0.445945
Com_4955_pos	2-hydroxy-6-[(8Z,11Z)-pentadeca-8,11,14-trien-1-yl]benzoic acid	2.02783	1.01994	0.0695863	0.795918	1.37264
Com_4969_pos	O-7460	0.805019	-0.312905	0.0613859	0.795918	0.593953
Com_4978_pos	Lysopg 18:1	0.881526	-0.181924	0.324405	0.653061	0.55237
Com_4986_pos	Tetrahydrocorticosterone	1.09921	0.136463	0.137763	0.734694	0.501043
Com_4996_pos	Artemisinin	1.05574	0.0782488	0.672295	0.55102	0.542485
Com_4_pos	MAG (18:2)	1.0242	0.0344967	0.734954	0.591837	0.0727631
Com_501_pos	LPE 14:0	1.0299	0.0425078	0.985387	0.510204	0.231658
Com_5042_pos	PC (18:5e/2:0)	1.48156	0.567114	0.446153	0.653061	0.930638
Com_5056_pos	(±)5(6)-DiHET	0.992492	-0.0108724	0.959452	0.530612	0.406957
Com_5103_pos	Pregnenolone	1.5067	0.591388	0.0812629	0.714286	1.70895
Com_5112_pos	Azetidine-2-carboxylic acid	0.872331	-0.197052	0.0211436	0.836735	1.27828
Com_511_pos	PC (18:4e/2:0)	1.44687	0.532931	0.680003	0.571429	0.684797
Com_5132_pos	1-Oleoyl-Sn-Glycero-3-Phosphocholine	0.948185	-0.0767594	0.774193	0.55102	0.702602
Com_517_pos	2-Hydroxyphenylalanine	1.01142	0.0163797	0.663152	0.510204	0.472729
Com_5187_pos	Acetophenone	1.05206	0.0732166	0.374445	0.693878	0.742833
Com_5200_pos	11-Deoxy prostaglandin F1α	0.694213	-0.526551	0.0614252	0.77551	1.12524
Com_5206_pos	KLK	0.712796	-0.488438	0.00444169	0.938776	1.09244
Com_5207_pos	4-[4-phenyl-3,6-dihydro-1(2H)-pyridinyl]butanoic acid hydrochloride	1.01456	0.020857	0.867487	0.510204	0.461382
Com_5220_pos	N4-Acetylcytidine	1.15505	0.20796	0.039401	0.795918	1.49706
Com_5230_pos	2-Arachidonyl Glycerol ether	0.812171	-0.300145	0.0962918	0.77551	1.28162
Com_5237_pos	4-Aminobenzoic acid	1.1849	0.244761	0.0821517	0.795918	1.45316
Com_5273_pos	4-Methyl-5-thiazoleethanol	0.901831	-0.149071	0.328967	0.653061	0.633351
Com_5281_pos	1,4-Dihydro-1-Methyl-4-Oxo-3-Pyridinecarboxamide	1.1338	0.181171	0.392723	0.673469	0.759113
Com_5298_pos	(+/-)5(6)-EET Ethanolamide	0.571843	-0.806308	0.683865	0.530612	0.774047
Com_5313_pos	Arachidonoyl ethanolamide phosphate	1.04759	0.0670772	0.83982	0.632653	0.635189
Com_5320_pos	DPK	1.18522	0.245154	0.162391	0.714286	1.08738
Com_5334_pos	α-Pyrrolidinopropiophenone	1.10508	0.144157	0.497831	0.77551	0.530081
Com_5340_pos	Isoferulic acid	0.712644	-0.488747	0.564681	0.55102	0.8602
Com_5348_pos	LPC 15:1	0.990053	-0.014423	0.977055	0.489796	0.221788
Com_5386_pos	Δ17-6-keto prostaglandin F1α	1.29371	0.371514	0.147097	0.734694	1.62741
Com_5390_pos	(3R)-8-hydroxy-3-(4-methoxyphenyl)-3,4-dihydro-1H-2-benzopyran-1-one	1.01419	0.0203325	0.979663	0.44898	0.056092
Com_5407_pos	3-Nitro-L-Tyrosine	1.21886	0.285528	0.144935	0.755102	1.48989
Com_540_pos	Ethyl chrysanthemumate	0.793057	-0.334503	0.553754	0.693878	0.537276
Com_5410_pos	DL-Panthenol	1.15492	0.207796	0.134452	0.734694	1.04298
Com_5422_pos	U-44069	0.974084	-0.0378824	0.674134	0.591837	0.329018
Com_5428_pos	PC (14:1e/8:0)	0.822654	-0.281642	0.500139	0.428571	0.770206
Com_5444_pos	Valerophenone	1.48566	0.571106	0.171823	0.714286	1.13487
Com_547_pos	L-Pyroglutamic acid	0.994328	-0.00820589	0.990116	0.571429	0.25579
Com_5480_pos	Jervine	1.00799	0.0114774	0.922791	0.55102	0.379512
Com_5483_pos	N-[(4-hydroxy-3-methoxyphenyl)methyl]-8-methylnonanamide	1.03138	0.0445733	0.782134	0.489796	0.479768
Com_5507_pos	2-(2,6-dimethoxyphenyl)-5,6-dimethoxy-4H-chromen-4-one	1.0901	0.124467	0.524465	0.469388	0.729272
Com_5508_pos	L-Histidinol	1.1915	0.252776	0.370428	0.734694	0.860641
Com_5527_pos	4-(1-adamantyl)-2-methyl-1,3-thiazole	0.750807	-0.413487	0.0254313	0.836735	2.04701
Com_5535_pos	Deoxyguanosine	1.15951	0.213515	0.0957555	0.77551	1.13928
Com_5552_pos	2-(3,4-dihydroxyphenyl)acetamide	1.15087	0.202728	0.110134	0.755102	1.38117
Com_5559_pos	4-Methoxybenzaldehyde	1.25569	0.328475	0.226294	0.857143	1.11452
Com_555_pos	Stearoyl Ethanolamide	0.798	-0.325539	0.316949	0.632653	0.876183
Com_5560_pos	4-styrylpyridine	1.11672	0.159273	0.465982	0.591837	0.546617
Com_55_pos	Nicotinic acid	0.779509	-0.359362	0.147737	0.734694	1.34043
Com_564_pos	PC (14:1e/4:0)	0.978762	-0.0309693	0.632947	0.469388	0.687874
Com_5678_pos	XLR11 N-(4-hydroxypentyl) metabolite-d5	1.0764	0.106208	0.540773	0.55102	0.500275
Com_5691_pos	DL-2-(acetylamino)-3-phenylpropanoic acid	1.0658	0.0919402	0.706716	0.612245	0.452362
Com_5712_pos	4-Hydroxybenzaldehyde	1.56363	0.644899	0.00825342	0.918367	2.28427
Com_579_pos	DL-Carnitine	1.02957	0.042038	0.850361	0.469388	0.34187
Com_5824_pos	N-Methylisoleucine	1.13771	0.186136	0.309638	0.673469	1.08327
Com_5856_pos	2-(Dimethylamino)Guanosine	0.982454	-0.0255389	0.805041	0.510204	0.454067
Com_5860_pos	(9cis)-Retinal	0.737658	-0.438977	0.404471	0.571429	1.03504
Com_587_pos	PC (14:1e/6:0)	0.996768	-0.00467012	0.784828	0.469388	0.654192
Com_5910_pos	o-Toluic Acid	1.12346	0.167954	0.432263	0.734694	0.796893
Com_5943_pos	ALK	1.04641	0.0654544	0.834581	0.530612	0.679039
Com_5959_pos	Eicosapentaenoic acid ethyl ester	1.08074	0.112015	0.480917	0.612245	0.605516
Com_5985_pos	Ergocalciferol	1.3991	0.484499	0.968626	0.693878	0.249801
Com_5991_pos	(5ξ)-12,13-Dihydroxypodocarpa-8,11,13-trien-7-one	1.38106	0.46578	0.0581522	0.795918	0.71441
Com_5993_pos	Cer-NS (d18:1/16:0)	0.819008	-0.288051	0.32301	0.632653	0.884019
Com_6019_pos	Naringin dihydrochalcone	1.15082	0.202658	0.27921	0.632653	0.630134
Com_6049_pos	UR-144 N-Heptyl analog	1.09889	0.136052	0.268124	0.632653	0.206845
Com_6059_pos	(5Z)-3-aminonon-5-enoic acid	0.738745	-0.436852	0.369369	0.632653	0.596049
Com_6067_pos	6-Acetylmorphine	0.882168	-0.180875	0.275422	0.673469	0.910601
Com_6139_pos	3-(2-Hydroxyethyl)indole	0.411217	-1.28203	2.23e-05	1	2.36684
Com_6160_pos	(2R)-2-[(2R,5S)-5-[(2S)-2-hydroxybutyl]oxolan-2-yl]propanoic acid	1.01331	0.0190692	0.847233	0.489796	0.56384
Com_6167_pos	L-Kynurenine	1.06929	0.0966572	0.44923	0.653061	0.58662
Com_6204_pos	3,4-Methylenedioxy-α-pyrrolidinopropiophenone	1.0752	0.104608	0.382514	0.591837	0.518264
Com_6215_pos	Pyridoxine	1.07433	0.10344	0.514312	0.428571	0.955117
Com_6216_pos	6-Hydroxynicotinic acid	0.750126	-0.414795	0.349203	0.591837	0.853066
Com_625_pos	Di(2-ethylhexyl) phthalate	0.834149	-0.261622	0.14205	0.693878	0.45043
Com_6279_pos	S-Adenosylmethionine	1.22475	0.292486	0.195755	0.673469	0.886768
Com_6295_pos	Metanephrine	0.947311	-0.07809	0.844999	0.530612	0.653707
Com_6305_pos	4',7-Dihydroxyflavanone	1.64866	0.721298	0.193794	0.734694	0.85355
Com_6308_pos	N-Acetyl-aspartic acid	1.0585	0.0820229	0.652683	0.55102	0.386426
Com_632_pos	Methionine	0.999614	-0.000556323	0.889138	0.489796	0.123045
Com_633_pos	Palmitoylcarnitine	1.27949	0.355566	0.518089	0.612245	0.801817
Com_6373_pos	N-Desmethyltramadol	0.979132	-0.0304252	0.770429	0.469388	0.648057
Com_6380_pos	Carvone	0.974911	-0.0366577	0.679192	0.571429	0.286961
Com_6399_pos	1-(4-isobutylphenyl)-3-(3-nitrophenyl)prop-2-en-1-one	1.10884	0.149049	0.155594	0.714286	0.449475
Com_6412_pos	trans-Cinnamaldehyde	1.36435	0.448219	0.0163274	0.877551	2.06448
Com_642_pos	Medroxyprogesterone	0.920567	-0.119406	0.776505	0.55102	0.519559
Com_6449_pos	4-methyl-5-oxo-2-pentyl-2,5-dihydrofuran-3-carboxylic acid	1.14615	0.196792	0.197724	0.714286	1.08523
Com_6458_pos	PC (18:0e/2:0)	0.859273	-0.218812	0.437053	0.612245	0.767055
Com_647_pos	Palmitoyl ethanolamide	1.07473	0.103976	0.596848	0.44898	0.517848
Com_6494_pos	Morphine	1.39661	0.481926	0.368602	0.632653	0.611491
Com_6515_pos	6-(3-hydroxybutan-2-yl)-5-(hydroxymethyl)-4-methoxy-2H-pyran-2-one	1.11196	0.153103	0.542803	0.734694	0.663902
Com_651_pos	3-(3,4-dihydroxyphenyl)propanoic acid	0.923482	-0.114844	0.472735	0.55102	0.740744
Com_6542_pos	Ala-Gln	1.0156	0.0223336	0.581761	0.632653	0.69273
Com_6557_pos	Glycitein	1.09166	0.12653	0.681781	0.612245	0.389794
Com_6564_pos	Uric acid	1.38313	0.467936	0.514718	0.571429	0.847497
Com_659_pos	N-Tetradecanamide	1.09283	0.128067	0.170078	0.755102	0.782288
Com_6613_pos	2-(2-amino-3-methylbutanamido)-3-phenylpropanoic acid	0.943914	-0.0832729	0.988598	0.612245	0.249498
Com_661_pos	LPE 18:2	1.03374	0.0478702	0.98122	0.530612	0.539709
Com_6628_pos	3-(4-hydroxy-3-methoxyphenyl)propanoic acid	1.27766	0.3535	0.304212	0.77551	0.73619
Com_6643_pos	Betulin	1.08625	0.119357	0.69951	0.55102	0.588358
Com_6666_pos	DL-Stachydrine	1.03154	0.0447934	0.98411	0.510204	0.579581
Com_6670_pos	5α-Dihydrotestosterone	0.873332	-0.195398	0.316251	0.673469	0.810586
Com_6684_pos	Riboflavin	0.471464	-1.08478	0.00613483	0.918367	2.36945
Com_6709_pos	O-Phospho-L-serine	1.04198	0.0593322	0.914773	0.571429	0.0973365
Com_674_pos	(2E,4E)-N-(2-methylpropyl)dodeca-2,4-dienamide	1.17996	0.238744	0.270226	0.693878	0.9779
Com_675_pos	PC (16:2e/2:0)	1.12931	0.175443	0.914467	0.530612	0.566129
Com_6783_pos	EMK	0.969157	-0.0451974	0.611931	0.591837	0.388744
Com_678_pos	Thromboxane B1	0.857889	-0.221138	0.0710951	0.795918	1.13413
Com_6807_pos	Ergothioneine	1.16349	0.21846	0.250881	0.653061	1.24853
Com_6880_pos	PE (15:0/16:0)	0.814407	-0.296179	0.173394	0.653061	1.09876
Com_6885_pos	2-(14,15-Epoxyeicosatrienoyl) glycerol	0.767457	-0.381842	0.101049	0.755102	1.40607
Com_6909_pos	7-alpha-carboxy-17-alpha-carboxyethylandrostan lactone phenyl ester	0.534902	-0.902654	0.00156148	0.979592	2.5351
Com_6912_pos	N6,N6,N6-Trimethyl-L-lysine	1.00438	0.00630468	0.944534	0.530612	0.235162
Com_6932_pos	Ciprostene	1.02687	0.0382491	0.699511	0.591837	0.599797
Com_6942_pos	10-Undecenoic acid	0.901548	-0.149524	0.389878	0.632653	0.694909
Com_6973_pos	Dimetghyl 4-Hydroxyisophthalate	1.23145	0.300361	0.00662663	0.918367	1.78931
Com_6984_pos	Phenylglyoxylic acid	1.13899	0.18776	0.497245	0.77551	0.65221
Com_6_pos	Ursodeoxycholic acid	1.01534	0.0219681	0.806305	0.55102	0.276101
Com_7001_pos	5'-S-Methyl-5'-thioadenosine	1.27155	0.346594	0.157801	0.714286	1.22211
Com_7004_pos	Anthranilic acid	1.24938	0.321207	0.154255	0.755102	1.18612
Com_7036_pos	Biotin	1.03345	0.047462	0.821716	0.510204	0.37671
Com_7047_pos	4-methoxy-6-(prop-2-en-1-yl)-2H-1,3-benzodioxole	1.1345	0.182057	0.384559	0.734694	0.766863
Com_704_pos	2-Oxindole	0.566428	-0.820035	0.0652931	0.816327	1.36125
Com_7085_pos	RMK	0.943533	-0.0838557	0.511795	0.44898	0.497604
Com_7117_pos	D-δ-Tocopherol	0.603705	-0.728083	0.00929967	0.877551	1.66306
Com_7120_pos	Skatole	1.18645	0.246648	0.0324144	0.836735	1.01099
Com_7140_pos	4-(Diethylamino)salicylaldehyde	1.76007	0.815633	0.0077681	0.897959	1.9752
Com_7154_pos	Lactitol	1.08071	0.111978	0.494234	0.612245	0.796303
Com_7171_pos	1-[(1-benzylpiperidin-4-yl)amino]-3-[(4-fluorophenyl)thio]propan-2-ol	0.960864	-0.0575957	0.613889	0.632653	0.602362
Com_719_pos	(3β,5ξ,9ξ)-3,23-Dihydroxy-1-oxoolean-12-en-28-oic acid	1.70774	0.772086	0.00190857	0.959184	2.52346
Com_7329_pos	(5S)-5-hydroxy-1,7-diphenylheptan-3-one	1.00871	0.0125048	0.976342	0.469388	0.443161
Com_7333_pos	ACar 20:4	1.57437	0.654771	0.624069	0.571429	0.628475
Com_7348_pos	RKK	1.07425	0.103332	0.582522	0.693878	0.694349
Com_734_pos	Inosine	3.36706	1.75149	0.0235262	0.836735	1.75554
Com_736_pos	1,4-dihydroxyheptadec-16-en-2-yl acetate	0.554611	-0.850453	0.0937541	0.77551	1.0326
Com_739_pos	1,3-Dihydro-1,3,3-trimethyl-2H-indol-2-ylidene acetaldehyde	0.71082	-0.492444	0.310319	0.673469	1.04982
Com_7409_pos	(+)-ar-Turmerone	0.819729	-0.286782	0.143766	0.795918	1.1652
Com_7432_pos	FNK	0.900183	-0.151709	0.401319	0.632653	0.616227
Com_7435_pos	Estrone	1.15736	0.210835	0.968957	0.489796	0.416843
Com_7446_pos	13,14-Dihydro prostaglandin E1	1.02424	0.0345492	0.757837	0.591837	0.560923
Com_7481_pos	Prostaglandin B1	1.19791	0.260522	0.417479	0.734694	0.819843
Com_7527_pos	2-methyl-2,3,4,5-tetrahydro-1,5-benzoxazepin-4-one	0.96973	-0.0443447	0.92531	0.530612	0.22881
Com_7533_pos	Coenzyme Q2	1.20626	0.27054	0.169432	0.673469	1.00732
Com_7564_pos	Anandamide (AEA)	1.20204	0.265487	0.0865471	0.77551	1.40401
Com_7625_pos	5-Methylcytosine	1.12403	0.168674	0.310108	0.632653	0.972474
Com_7628_pos	(4E)-1,7-bis(3,4-dihydroxyphenyl)hept-4-en-3-one	0.881657	-0.181711	0.350517	0.632653	1.13792
Com_7633_pos	L-beta-Imidazolelactic acid	1.08733	0.120791	0.343996	0.632653	0.702645
Com_7651_pos	16,16-Dimethyl prostaglandin A2	1.30386	0.382794	0.00247971	0.938776	1.71609
Com_7652_pos	N7-Methylguanosine	0.956824	-0.0636745	0.711487	0.571429	0.465201
Com_7660_pos	N,N-Dimethylsphingosine	0.920765	-0.119095	0.450235	0.55102	0.703711
Com_7669_pos	Octadecanamine	1.04087	0.0577877	0.709399	0.510204	0.787602
Com_7698_pos	Avocadyne 1-acetate	1.5054	0.59015	0.104961	0.734694	1.34694
Com_7756_pos	3-hydroxy-N-(1-hydroxy-4-methylpentan-2-yl)-5-oxo-6-phenylhexanamide	0.950046	-0.0739302	0.646685	0.591837	0.747242
Com_7850_pos	Uracil 1-beta-D-arabinofuranoside	1.19781	0.2604	0.128633	0.77551	1.22715
Com_7854_pos	4-methyl-6-[(4-methylphenyl)thio]-2-(2-pyridyl)pyrimidine	1.14471	0.194987	0.303894	0.673469	1.13355
Com_7856_pos	Progesterone	1.08884	0.122785	0.270587	0.653061	1.03573
Com_7886_pos	Loxoprofen	1.9273	0.946585	0.00194076	0.918367	1.96525
Com_792_pos	C-8 Ceramide-1-phosphate	1.09974	0.13716	0.865614	0.530612	0.7124
Com_7979_pos	nor-6β-Oxycodol	1.02786	0.0396495	0.712852	0.571429	0.348969
Com_7986_pos	DAG (5:0/18:1)	0.23474	-2.09086	0.0376249	0.857143	1.69172
Com_79_pos	Monoolein	0.334342	-1.5806	0.034483	0.857143	1.82565
Com_8015_pos	N-Oleoyl Glycine	1.11446	0.156345	0.434379	0.632653	0.578392
Com_801_pos	13-HPODE	0.889754	-0.168521	0.272982	0.755102	1.0181
Com_803_pos	Trehalose	0.841076	-0.249691	0.536943	0.55102	0.781969
Com_8049_pos	11-Oxoetiocholanolone	0.995788	-0.00608996	0.923217	0.489796	0.394233
Com_8068_pos	Nicotinamide adenine dinucleotide (NAD+)	2.58234	1.36868	0.0478447	0.836735	1.74709
Com_8086_pos	LPE 18:3	1.26676	0.341139	0.129177	0.755102	1.42845
Com_808_pos	Thiamine	0.989102	-0.0158094	0.989067	0.530612	0.377476
Com_8104_pos	2-Methoxyestradiol (2-MeOE2)	0.96277	-0.0547374	0.587805	0.428571	0.939409
Com_812_pos	ACar 18:1	1.11689	0.159493	0.987452	0.571429	0.43248
Com_8162_pos	Linolelaidic Acid (C18:2N6T)	0.802011	-0.318307	0.154251	0.673469	1.03066
Com_817_pos	1-Stearoylglycerol	0.649111	-0.623463	0.0392571	0.795918	1.73718
Com_8193_pos	Glycohyocholic acid Sodium salt	1.01447	0.0207243	0.824768	0.571429	0.482195
Com_8199_pos	Octanedioic acid	0.944487	-0.0823966	0.692365	0.591837	0.376147
Com_8251_pos	All trans-Retinal	0.799588	-0.322671	0.286115	0.612245	1.32729
Com_8271_pos	N-(5-Aminopentyl)acetamide	1.26981	0.344618	0.138337	0.714286	1.20941
Com_8282_pos	MAG (18:4)	0.678418	-0.559754	0.234296	0.653061	1.00042
Com_831_pos	Docosapentaenoic acid	1.07927	0.110057	0.734324	0.632653	0.245633
Com_8324_pos	6-methyl-7-nitro-2,3-dihydro-1,4-benzodioxine	1.23955	0.309815	0.150008	0.714286	1.12071
Com_8368_pos	DLK	0.90496	-0.144073	0.669766	0.469388	0.464355
Com_8379_pos	N-Acetyl-5-aminosalicylic acid	1.42093	0.506836	8.63e-05	0.979592	2.33485
Com_8487_pos	N1-phenethyl-3-(2-thienyl)acrylamide	1.0501	0.0705318	0.98663	0.55102	0.167952
Com_8518_pos	2-{2-[(1-methyl-1H-pyrazol-5-yl)amino]-2-oxoethoxy}acetic acid	1.07575	0.105343	0.51815	0.44898	0.757455
Com_8532_pos	Bitertanol	1.04452	0.0628398	0.699046	0.591837	0.53103
Com_8663_pos	Corticosterone	1.10074	0.138473	0.328733	0.632653	0.806513
Com_8671_pos	Palmitoylethanolamide	1.47842	0.564055	0.375339	0.673469	0.791201
Com_8713_pos	γ-Linolenic acid ethyl ester	1.1398	0.188777	0.416346	0.673469	0.835396
Com_8751_pos	N-(4-bromo-1-methyl-1H-pyrazol-5-yl)-2,2-dimethylpropanamide	1.08903	0.123039	0.320848	0.693878	0.854851
Com_8811_pos	2-[(3S)-1-(2-Fluorobenzyl)-3-pyrrolidinyl]-1,3-benzothiazole	1.00115	0.00165777	0.996607	0.591837	0.323971
Com_8868_pos	Psychosine	1.08339	0.115556	0.697759	0.55102	0.317984
Com_8887_pos	Testosterone	1.19202	0.253408	0.0439385	0.755102	1.48618
Com_8893_pos	ANK	1.12683	0.172271	0.125979	0.795918	1.24044
Com_8938_pos	3-Methylcrotonylglycine	1.39995	0.485376	0.0491212	0.816327	2.15895
Com_8951_pos	2-((Dimethylamino)methyl)phenol	1.28922	0.366497	0.0434193	0.857143	1.32163
Com_8957_pos	di{4-[(2-hydroxyethyl)(methyl)amino]phenyl}methanone	1.22186	0.289077	0.120263	0.734694	1.51507
Com_8999_pos	4-Guanidinobutanoic acid	1.35511	0.438414	0.0720617	0.77551	1.63538
Com_899_pos	6-Methylquinoline	0.395696	-1.33754	0.00180005	0.918367	2.2233
Com_9004_pos	N-(5-acetamidopentyl)acetamide	1.05978	0.0837611	0.56359	0.530612	0.563202
Com_9034_pos	L-(-)-Methionine	1.0029	0.004184	0.885164	0.510204	0.73409
Com_905_pos	Anacardic acid	1.09666	0.133121	0.325495	0.632653	0.976647
Com_9067_pos	Carnosine	1.13974	0.18871	0.373268	0.693878	1.00341
Com_908_pos	2-Arachidonoyl glycerol	0.813992	-0.296914	0.302677	0.632653	1.04383
Com_9109_pos	Taurodeoxycholic Acid	0.84558	-0.241987	0.0433799	0.816327	1.69403
Com_9185_pos	(3R)-8-hydroxy-3-(4-hydroxyphenyl)-3,4-dihydro-1H-2-benzopyran-1-one	1.00178	0.00256918	0.905602	0.489796	0.441029
Com_9191_pos	N-benzyl-N-isopropyl-N'-(4-isopropylphenyl)thiourea	1.13257	0.179595	0.340137	0.591837	0.894206
Com_922_pos	LPC 22:6	1.34534	0.427968	0.568459	0.571429	0.78727
Com_9283_pos	α-Linolenoyl ethanolamide	1.24101	0.311519	0.30005	0.653061	0.73355
Com_9285_pos	L-Palmitoylcarnitine	1.23922	0.309437	0.402246	0.755102	0.716324
Com_9326_pos	Thiamine monophosphate	0.542269	-0.882918	0.0104584	0.897959	1.83647
Com_9340_pos	2-acetamido-3-(4-methoxyphenyl)propanoic acid	0.842719	-0.246876	0.638447	0.489796	0.787623
Com_9355_pos	Epitestosterone	1.05262	0.0739825	0.436806	0.591837	0.361194
Com_9357_pos	Tauro-alpha-Muricholic acid sodium salt	1.40114	0.486598	0.249275	0.693878	1.1732
Com_9360_pos	Asp-glu	1.13499	0.182677	0.580125	0.530612	0.423506
Com_93_pos	PC (14:1e/2:0)	1.05784	0.0811165	0.657279	0.510204	0.725916
Com_9410_pos	Syringic acid	1.13699	0.185222	0.188554	0.673469	1.01548
Com_9528_pos	N-Formylkynurenine	0.976803	-0.033861	0.78394	0.510204	0.5478
Com_9550_pos	Cer-NS (d18:1/18:2)	1.15671	0.210031	0.86821	0.55102	0.379375
Com_9578_pos	4,5-diphenyl-1,3-oxazole-2-thiol	1.25347	0.32593	0.379019	0.673469	0.810181
Com_9593_pos	2-Isopropylmalate	1.3228	0.403598	0.00988463	0.938776	2.05611
Com_9598_pos	dopaquinone	1.14442	0.194619	0.074588	0.77551	0.971137
Com_95_pos	TKK	0.728176	-0.45764	0.0322904	0.795918	1.5068
Com_976_pos	Inositol	0.44922	-1.15451	0.108615	0.816327	1.96663
Com_984_pos	Uracil	0.771309	-0.37462	0.181624	0.734694	1.2044
Com_9860_pos	Hexanoylcarnitine	1.11049	0.151199	0.628995	0.693878	0.455354
Com_9891_pos	Ala-Leu	0.721358	-0.471212	0.449186	0.469388	0.769678
Com_9899_pos	13,14-dihydro-15-keto-PGD2	1.1156	0.157822	0.685268	0.591837	0.815155
Com_989_pos	9-Oxo-10(E),12(E)-octadecadienoic acid	0.828873	-0.270778	0.686079	0.632653	0.348291
Com_9943_pos	1-(3-ethyl-2,4-dihydroxy-6-methoxyphenyl)butan-1-one	1.19788	0.260484	0.105694	0.816327	0.952911
