# Supplementary material for: Live biotherapeutic enterococcus lactis MNC-168 promotes the efficacy of immune checkpoint blockade in cancer therapy by activating STING pathway via bacterial membrane vesicles
Source: Gut Microbes. 2025 Sep 12;17(1):2557978. doi: 10.1080/19490976.2025.2557978 (PMC12439585; doi:10.1080/19490976.2025.2557978)
Supplement: Supplementary file 3.xlsx [file KGMI_A_2557978_SM1834.xlsx]

## Sheet: Sheet1
Supplementary file 3. Cytokines detection of supernatant from MNC-168 and PBMC or THP-1 coculture
NM.	Species	PBMC IFN-γ （pg/mL)	Summary	Adjusted P Value	THP-1 ILβ (pg/mL)	Summary	Adjusted P Value
Control		149.709	N/A	N/A	1108.56	N/A	N/A
MNH16402	Enterococcus faecium	144.117	ns	0.9997	2487.16	***	0.0001
MNH23566	Enterococcus faecium	132.292	ns	0.9992	1425.6	ns	0.9322
MNH28544	Enterococcus gallinarum	196.987	ns	0.736	2679.39	****	<0.0001
MNH09154	Enterococcus hirae	147.955	ns	>0.9999	1888.25	ns	0.0633
MNH25848	Enterococcus hirae	178.615	ns	0.9884	2146.54	**	0.0051
MNH36440	Enterococcus hirae	209.75	ns	0.4368	1298.42	ns	0.9989
MNH08779	Enterococcus lactis	233.549	ns	0.1032	1829.53	ns	0.1043
MNH05168	Enterococcus lactis	266.642	**	0.007	2215.29	**	0.0024
MNH09296	Enterococcus lactis	283.559	**	0.0015	1587.48	ns	0.5371
MNH09782	Enterococcus lactis	333.816	****	<0.0001	1386.52	ns	0.9753
MNH21491	Enterococcus lactis	201.278	ns	0.6333	1973.69	*	0.029
MNH23818	Enterococcus lactis	297.504	***	0.0004	1748.09	ns	0.1963
MNH31009	Enterococcus lactis	197.58	ns	0.7221	1717.1	ns	0.2449
MNH24050	Enterococcus mundtii	333.344	****	<0.0001	1500.49	ns	0.7768
