# Supplementary material for: Live biotherapeutic enterococcus lactis MNC-168 promotes the efficacy of immune checkpoint blockade in cancer therapy by activating STING pathway via bacterial membrane vesicles
Source: Gut Microbes. 2025 Sep 12;17(1):2557978. doi: 10.1080/19490976.2025.2557978 (PMC12439585; doi:10.1080/19490976.2025.2557978)
Supplement: Supplementary file 7.xlsx [file KGMI_A_2557978_SM1833.xlsx]

## Sheet: Hematology
Supplementary file 7. Data summary of hematology and coagulation the toxicity study
Sex: Male		Blood Biochemistry						Blood Biochemistry						Blood Biochemistry						Blood Biochemistry
		ALT	ALT	AST	AST	ALP	ALP	Alb	Alb	A/G	A/G	Glu	Glu	TBil	TBil	GGT	GGT	TP	TP	Alb	Alb	A/G	A/G	Glu	Glu
		(U/L)	(U/L)	(U/L)	(U/L)	(U/L)	(U/L)	(g/L)	(g/L)			(mmol/L)	(mmol/L)	(µmol/L)	(µmol/L)	(U/L)	(U/L)	(g/L)	(g/L)	(g/L)	(g/L)			(mmol/L)	(mmol/L)
		[g]	[g]	[g]	[g1]	[g]	[g]	[g]	[g]	[g1]	[g]	[g]	[g]	[g]	[g]	[g1]	[g]	[g]	[g1]	[g]	[g]	[g1]	[g]	[g]	[g]
		29	57	29	57	29	57	29	57	29	57	29	57	29	57	29	57	29	57	29	57	29	57	29	57
Group1	Mean	60.5	59.6	102.3	105.4	208.6	146.8	25.81	25.66	0.68	0.64	6.948	7.266	1.275	1.442	0.2	-0.6	63.49	65.58	25.81	25.66	0.68	0.64	6.948	7.266
0	SD	8.1	10.1	19.5	20.4	34.1	31.7	1.18	1.13	0.04	0.05	0.403	0.605	0.158	0.358	0.4	0.5	2.33	4.2	1.18	1.13	0.04	0.05	0.403	0.605
CFU/Animal	N	15	5	15	5	15	5	15	5	15	5	15	5	15	5	15	5	15	5	15	5	15	5	15	5
Group2	Mean	63	66	105.2	128.6	247.7*	162	25.93	24.44	0.69	0.62	6.971	7.068	1.277	1.386	0	-0.4	63.34	63.26	25.93	24.44	0.69	0.62	6.971	7.068
2×10^9	SD	12.3	7.9	22.6	47.1	51.5	14.9	0.9	1.73	0.03	0.04	0.561	0.305	0.134	0.363	0	0.5	2.21	1.88	0.9	1.73	0.03	0.04	0.561	0.305
CFU/Animal	N	15	5	15	5	15	5	15	5	15	5	15	5	15	5	15	5	15	5	15	5	15	5	15	5
	%Diff	4.1	10.7	2.8	22	18.7	10.4	0.5	-4.8	2	-3.1	0.3	-2.7	0.2	-3.9	-100	-33.3	-0.2	-3.5	0.5	-4.8	2	-3.1	0.3	-2.7
Group3	Mean	60.1	55.8	99.3	105.6	210.9	128	25.63	25.68	0.71	0.64	6.924	7.234	1.127	1.274	0	-0.8	62.1	64.86	25.63	25.68	0.71	0.64	6.924	7.234
1×10^10	SD	8.8	10	11.7	16.8	33	23	1.09	1.23	0.03	0.05	0.811	1.015	0.177	0.134	0	0.4	2.8	2.21	1.09	1.23	0.03	0.05	0.811	1.015
CFU/Animal	N	15	5	15	5	15	5	15	5	15	5	15	5	15	5	15	5	15	5	15	5	15	5	15	5
	%Diff	-0.8	-6.4	-2.9	0.2	1.1	-12.8	-0.7	0.1	3.9	0	-0.3	-0.4	-11.6	-11.7	-100	33.3	-2.2	-1.1	-0.7	0.1	3.9	0	-0.3	-0.4
Group4	Mean	61.7	60.4	98.3	98.2	223.3	161.2	26.2	25.54	0.68	0.66	7.237	7.634	1.241	1.222	0	-0.6	64.93	64.2	26.2	25.54	0.68	0.66	7.237	7.634
5×10^10	SD	12	11.7	12.9	7.8	40.2	88.6	1.02	0.94	0.06	0.05	0.722	1.262	0.195	0.157	0	0.5	2.66	1.81	1.02	0.94	0.06	0.05	0.722	1.262
CFU/Animal	N	15	5	15	5	15	5	15	5	15	5	15	5	15	5	15	5	15	5	15	5	15	5	15	5
	%Diff	1.9	1.3	-4	-6.8	7	9.8	1.5	-0.5	0	3.1	4.2	5.1	-2.7	-15.3	-100	0	2.3	-2.1	1.5	-0.5	0	3.1	4.2	5.1
Sex: Male		Blood Biochemistry						Blood Biochemistry						Blood Biochemistry						Blood Biochemistry
		UREA	UREA	Cre	Cre	CK	CK	LDH	LDH	CHO	CHO	TG	TG	Ca	Ca	P	P	Na⁺	Na⁺	K⁺	K⁺	Cl⁻	Cl⁻
		(mmol/L)	(mmol/L)	(µmol/L)	(µmol/L)	(U/L)	(U/L)	(U/L)	(U/L)	(mmol/L)	(mmol/L)	(mmol/L)	(mmol/L)	(mmol/L)	(mmol/L)	(mmol/L)	(mmol/L)	(mmol/L)	(mmol/L)	(mmol/L)	(mmol/L)	(mmol/L)	(mmol/L)
		[g]	[g1]	[g]	[g]	[g]	[g]	[g]	[g]	[g]	[g]	[g]	[g]	[g]	[g]	[g]	[g]	[g]	[g]	[g]	[g1]	[g]	[g]
		29	57	29	57	29	57	29	57	29	57	29	57	29	57	29	57	29	57	29	57	29	57
Group1	Mean	6.64	5.28	24.5	70.8	459.8	366.2	825.5	666	1.821	2.128	0.71	0.652	2.973	2.766	3.066	2.252	144.93	144.8	5.089	4.73	104.81	104.04
0	SD	0.7	0.8	2.5	1.6	206.2	232.2	496.2	428.7	0.394	0.341	0.241	0.278	0.101	0.09	0.193	0.215	1.71	1.27	0.485	0.167	1.61	1.89
CFU/Animal	N	15	5	15	5	15	5	15	5	15	5	15	5	15	5	15	5	15	5	15	5	15	5
Group2	Mean	6.6	5.18	23.7	69.8	477.9	515.2	802.5	975.8	1.836	2.09	0.651	0.762	2.95	2.748	2.977	2.114	144.53	144.18	5.03	4.542	104.97	105.14
2×10^9	SD	1.14	0.45	1.6	5.2	248.5	194.9	491.4	407.4	0.299	0.269	0.278	0.411	0.108	0.071	0.238	0.117	1.32	0.58	0.359	0.159	1.61	0.99
CFU/Animal	N	15	5	15	5	15	5	15	5	15	5	15	5	15	5	15	5	15	5	15	5	15	5
	%Diff	-0.6	-1.9	-3.3	-1.4	3.9	40.7	-2.8	46.5	0.8	-1.8	-8.3	16.9	-0.8	-0.7	-2.9	-6.1	-0.3	-0.4	-1.2	-4	0.2	1.1
Group3	Mean	6.05	5.12	22.5*	70.2	406.1	435.4	697.9	983.4	1.699	1.868	0.561	0.616	2.968	2.744	3.015	2.222	145.17	144.22	5.047	5.006	104.57	104.52
1×10^10	SD	0.88	0.29	2	4.7	113	177.2	329.8	423.3	0.247	0.445	0.201	0.177	0.119	0.071	0.219	0.25	2.08	1.53	0.479	0.865	1.41	1.03
CFU/Animal	N	15	5	15	5	15	5	15	5	15	5	15	5	15	5	15	5	15	5	15	5	15	5
	%Diff	-8.9	-3	-7.9	-0.8	-11.7	18.9	-15.5	47.7	-6.7	-12.2	-20.9	-5.5	-0.2	-0.8	-1.7	-1.3	0.2	-0.4	-0.8	5.8	-0.2	0.5
Group4	Mean	6.39	5.38	22.7	69.4	404.4	351.4	738.3	627.8	1.859	1.95	0.839	0.656	2.961	2.91	3.003	2.62	145.15	143.52	5.016	5.698	104.83	104.48
5×10^10	SD	0.86	1.05	1.8	2.5	90.8	63	241.8	78.6	0.306	0.107	0.322	0.252	0.067	0.255	0.209	0.729	1.25	2.03	0.371	2.457	1.72	0.78
CFU/Animal	N	15	5	15	5	15	5	15	5	15	5	15	5	15	5	15	5	15	5	15	5	15	5
	%Diff	-3.8	1.9	-7.1	-2	-12	-4	-10.6	-5.7	2.1	-8.4	18.1	0.6	-0.4	5.2	-2	16.3	0.2	-0.9	-1.4	20.5	0	0.4
Sex: Female		Blood Biochemistry						Blood Biochemistry						Blood Biochemistry						Blood Biochemistry
		ALT	ALT	AST	AST	ALP	ALP	TBil	TBil	GGT	GGT	TP	TP	TBil	TBil	GGT	GGT	TP	TP	Alb	Alb	A/G	A/G	Glu	Glu
		(U/L)	(U/L)	(U/L)	(U/L)	(U/L)	(U/L)	(µmol/L)	(µmol/L)	(U/L)	(U/L)	(g/L)	(g/L)	(µmol/L)	(µmol/L)	(U/L)	(U/L)	(g/L)	(g/L)	(g/L)	(g/L)			(mmol/L)	(mmol/L)
		[g]	[g1]	[g1]	[g1]	[g1]	[g1]	[g]	[g]	[g]	[g]	[g]	[g1]	[g]	[g]	[g]	[g]	[g]	[g1]	[g]	[g]	[g]	[g]	[g]	[g]
		29	57	29	57	29	57	29	57	29	57	29	57	29	57	29	57	29	57	29	57	29	57	29	57
Group1	Mean	55.3	53.6	99.8	96	108.3	68	1.347	1.364	0.3	-0.6	68.4	71.52	1.347	1.364	0.3	-0.6	68.4	71.52	30.25	31.88	0.8	0.82	6.704	6.072
0	SD	7.8	15.2	17.8	11.9	36.3	20.1	0.3	0.248	0.5	0.5	2.41	1.13	0.3	0.248	0.5	0.5	2.41	1.13	1.68	1.13	0.05	0.04	0.914	0.441
CFU/Animal	N	15	5	15	5	15	5	15	5	15	5	15	5	15	5	15	5	15	5	15	5	15	5	15	5
Group2	Mean	47.2*	45.2	96.3	87.8	96.7	88.2	1.311	1.816	0.5	-0.4	68.39	71.04	1.311	1.816	0.5	-0.4	68.39	71.04	30.43	31.88	0.8	0.82	6.517	6.362
2×10^9	SD	6.9	9.7	16.1	14.6	30.4	39.4	0.234	0.505	0.5	0.5	4.15	2.23	0.234	0.505	0.5	0.5	4.15	2.23	2.06	1.23	0.05	0.04	0.749	0.662
CFU/Animal	N	15	5	15	5	15	5	15	5	15	5	15	5	15	5	15	5	15	5	15	5	15	5	15	5
	%Diff	-14.7	-15.7	-3.5	-8.5	-10.7	29.7	-2.7	33.1	40	-33.3	0	-0.7	-2.7	33.1	40	-33.3	0	-0.7	0.6	0	0	0	-2.8	4.8
Group3	Mean	59	50	102.5	119.6	109.2	76	1.484	1.414	0.7	0	67.19	72.72	1.484	1.414	0.7	0	67.19	72.72	29.93	32.58	0.81	0.82	6.644	6.334
1×10^10	SD	15.4	15	10.7	20.6	35.7	38.2	0.367	0.444	0.6	0.7	3.11	5.14	0.367	0.444	0.6	0.7	3.11	5.14	1.69	2.48	0.05	0.04	0.483	0.583
CFU/Animal	N	15	5	15	5	15	5	15	5	15	5	15	5	15	5	15	5	15	5	15	5	15	5	15	5
	%Diff	6.6	-6.7	2.7	24.6	0.8	11.8	10.1	3.7	100	-100	-1.8	1.7	10.1	3.7	100	-100	-1.8	1.7	-1.1	2.2	0.8	0	-0.9	4.3
Group4	Mean	49.1	55.2	87.5	127.8*	97.4	55.8	1.335	1.616	0.6	-0.4	68.11	70.42	1.335	1.616	0.6	-0.4	68.11	70.42	30.2	30.98	0.79	0.78	6.83	6.298
5×10^10	SD	8.4	14.1	13	23.2	21.5	10.7	0.367	0.269	0.5	0.5	4.97	1.55	0.367	0.269	0.5	0.5	4.97	1.55	2.41	1.39	0.05	0.04	0.821	0.695
CFU/Animal	N	15	5	15	5	15	5	15	5	15	5	15	5	15	5	15	5	15	5	15	5	15	5	15	5
	%Diff	-11.3	3	-12.3	33.1	-10.1	-17.9	-0.9	18.5	80	-33.3	-0.4	-1.5	-0.9	18.5	80	-33.3	-0.4	-1.5	-0.2	-2.8	-0.8	-4.9	1.9	3.7
Sex: Female		Blood Biochemistry						Blood Biochemistry						Blood Biochemistry						Blood Biochemistry
		UREA	UREA	Cre	Cre	CK	CK	LDH	LDH	CHO	CHO	TG	TG	Ca	Ca	P	P	Na⁺	Na⁺	K⁺	K⁺	Cl⁻	Cl⁻
		(mmol/L)	(mmol/L)	(µmol/L)	(µmol/L)	(U/L)	(U/L)	(U/L)	(U/L)	(mmol/L)	(mmol/L)	(mmol/L)	(mmol/L)	(mmol/L)	(mmol/L)	(mmol/L)	(mmol/L)	(mmol/L)	(mmol/L)	(mmol/L)	(mmol/L)	(mmol/L)	(mmol/L)
		[g]	[g]	[g]	[g]	[g]	[g]	[g]	[g]	[g]	[g]	[g]	[g]	[g]	[g1]	[g2]	[g1]	[g1]	[g1]	[g]	[g1]	[g1]	[g1]
		29	57	29	57	29	57	29	57	29	57	29	57	29	57	29	57	29	57	29	57	29	57
Group1	Mean	7.39	6.06	29.8	74.2	402.3	268.2	721.8	590.4	2.203	2.292	0.557	0.506	2.918	2.79	2.597	1.67	144.63	143.34	4.769	4.09	107.21	105.04
0	SD	1.05	0.54	3.9	5.7	158.5	133.9	356.8	326	0.383	0.533	0.233	0.127	0.135	0.081	0.454	0.159	2.56	0.95	0.722	0.199	1.54	0.76
CFU/Animal	N	15	5	15	5	15	5	15	5	15	5	15	5	15	5	15	5	15	5	15	5	15	5
Group2	Mean	6.73	5.8	29.3	74.4	383.5	245.8	750.1	465.6	1.967	2.296	0.399*	0.736	2.866	2.772	2.431	1.604	143.51	142.78	4.445	4.18	106.96	104.46
2×10^9	SD	1.2	0.89	2.6	5.1	130	80.7	326.7	200.7	0.587	0.26	0.156	0.28	0.064	0.082	0.252	0.233	1.4	1.37	0.298	0.345	1.18	0.97
CFU/Animal	N	15	5	15	5	15	5	15	5	15	5	15	5	15	5	15	5	15	5	15	5	15	5
	%Diff	-9	-4.3	-1.8	0.3	-4.7	-8.4	3.9	-21.1	-10.7	0.2	-28.4	45.5	-1.8	-0.6	-6.4	-4	-0.8	-0.4	-6.8	2.2	-0.2	-0.6
Group3	Mean	6.81	5.86	28.7	76	402.4	499.2	766.1	1047	2.045	2.2	0.389*	0.566	2.901	2.73	2.597	1.506	143.91	142.84	4.561	4.196	106.59	105.3
1×10^10	SD	1.11	1.23	2.7	6.2	108.4	246	208.6	544.1	0.448	0.429	0.122	0.173	0.097	0.047	0.31	0.09	2.23	1.55	0.341	0.362	1.01	0.79
CFU/Animal	N	15	5	15	5	15	5	15	5	15	5	15	5	15	5	15	5	15	5	15	5	15	5
	%Diff	-7.9	-3.3	-3.8	2.4	0	86.1	6.1	77.3	-7.2	-4	-30.2	11.9	-0.6	-2.2	0	-9.8	-0.5	-0.3	-4.4	2.6	-0.6	0.2
Group4	Mean	6.86	7.02	28.6	77.6	272.9*	470.4	501.2	1029	2.108	1.946	0.469	0.488	2.885	2.72	2.547	1.524	144.37	141.98	4.642	4.084	106.83	104.78
5×10^10	SD	0.99	0.62	2.8	6.2	120.4	200.8	260.1	516.8	0.367	0.696	0.161	0.116	0.132	0.076	0.247	0.136	1.73	1.07	0.416	0.176	1.99	1.44
CFU/Animal	N	15	5	15	5	15	5	15	5	15	5	15	5	15	5	15	5	15	5	15	5	15	5
	%Diff	-7.2	15.8	-4	4.6	-32.2	75.4	-30.6	74.3	-4.3	-15.1	-15.7	-3.6	-1.1	-2.5	-2	-8.7	-0.2	-0.9	-2.7	-0.1	-0.4	-0.2
[g] - Kruskal-Wallis & Wilcoxon: * = p < 0.05
[g1] - Anova & Dunnett: * = p < 0.05

## Sheet: Coagulation
Sex: Male		Coagulation Function						Sex: Female		Coagulation Function
		PT	PT	APTT	APTT	FIB	FIB			PT	PT	APTT	APTT	FIB	FIB
		(Seconds)	(Seconds)	(Seconds)	(Seconds)	(g/L)	(g/L)			(Seconds)	(Seconds)	(Seconds)	(Seconds)	(g/L)	(g/L)
		[g]	[g]	[g]	[g]	[g]	[g]			[g]	[g]	[g]	[g]	[g]	[g]
		29	57	29	57	29	57			29	57	29	57	29	57
Group1	Mean	12.67	12.36	17.79	20.6	2.5586	2.7968	Group1	Mean	12.11	11.98	16.34	17.62	2.0952	2.1624
0	SD	0.44	0.21	2.21	2.61	0.1496	0.1801	0	SD	0.51	0.3	2.08	1.37	0.1184	0.1142
CFU/Animal	N	15	5	15	5	15	5	CFU/Animal	N	15	5	15	5	15	5
Group2	Mean	12.67	12.34	18.33	20.88	2.5264	2.8826	Group2	Mean	12.25	12.18	16.28	18.58	2.0203	2.1116
2×10^9	SD	0.36	0.39	1.38	1.32	0.1219	0.2872	2×10^9	SD	1.15	0.16	1.02	1.84	0.1349	0.0779
CFU/Animal	N	15	5	15	5	15	5	CFU/Animal	N	15	5	15	5	15	5
	%Diff	0	-0.2	3.1	1.4	-1.3	3.1		%Diff	1.2	1.7	-0.4	5.4	-3.6	-2.3
Group3	Mean	12.96	12.62	18.52	22.64	2.4801	2.596	Group3	Mean	12.05	12.1	16.26	16.98	1.9669	2.1152
1×10^10	SD	0.45	0.23	2.2	1.11	0.1505	0.136	1×10^10	SD	0.34	0.32	1.79	1.51	0.1797	0.124
CFU/Animal	N	15	5	15	5	15	5	CFU/Animal	N	15	5	15	5	15	5
	%Diff	2.3	2.1	4.1	9.9	-3.1	-7.2		%Diff	-0.5	1	-0.5	-3.6	-6.1	-2.2
Group4	Mean	12.63	12.48	17.87	22.78	2.5681	2.7124	Group4	Mean	12.19	12.14	16.93	18.62	2.0786	2.0308
5×10^10	SD	0.39	0.48	1.8	1.08	0.1239	0.1567	5×10^10	SD	0.6	0.3	1.26	2.39	0.1414	0.1196
CFU/Animal	N	15	5	15	5	15	5	CFU/Animal	N	15	5	15	5	15	5
	%Diff	-0.3	1	0.5	10.6	0.4	-3		%Diff	0.7	1.3	3.6	5.7	-0.8	-6.1
[g] - Anova & Dunnett
