# Supplementary material for: Live biotherapeutic enterococcus lactis MNC-168 promotes the efficacy of immune checkpoint blockade in cancer therapy by activating STING pathway via bacterial membrane vesicles
Source: Gut Microbes. 2025 Sep 12;17(1):2557978. doi: 10.1080/19490976.2025.2557978 (PMC12439585; doi:10.1080/19490976.2025.2557978)
Supplement: Supplementary file 6 .xlsx [file KGMI_A_2557978_SM1832.xlsx]

## Sheet: Sheet1
Supplementary file 6. GSEA of DEGs
ID	Description	setSize	enrichmentScore	NES	pvalue	p.adjust	qvalues	rank	leading_edge	condition
GO:0001787	natural killer cell proliferation	11	0.763597	2.02992	0.000305664	0.0200789	0.0184693	2335	tags=64%, list=15%, signal=54%	up
GO:0035458	cellular response to interferon-beta	43	0.595595	2.2954	9.79432e-05	0.00888485	0.00817257	2320	tags=53%, list=15%, signal=46%	up
GO:0035456	response to interferon-beta	52	0.528001	2.12479	9.9557e-05	0.00889013	0.00817743	2320	tags=48%, list=15%, signal=41%	up
GO:0006941	striated muscle contraction	120	-0.46759	-2.04887	3.09138e-05	0.0052214	0.00480281	3843	tags=45%, list=25%, signal=34%	down
GO:0006936	muscle contraction	222	-0.419501	-1.99552	2.88709e-05	0.0052214	0.00480281	3689	tags=40%, list=24%, signal=31%	down
GO:0030198	extracellular matrix organization	214	-0.440808	-2.08882	2.89436e-05	0.0052214	0.00480281	3493	tags=39%, list=23%, signal=30%	down
GO:0043062	extracellular structure organization	249	-0.402303	-1.93969	2.84455e-05	0.0052214	0.00480281	3493	tags=37%, list=23%, signal=29%	down
GO:0001501	skeletal system development	407	-0.332631	-1.68579	2.65139e-05	0.0052214	0.00480281	3660	tags=34%, list=24%, signal=26%	down
GO:0007015	actin filament organization	351	-0.334442	-1.67172	5.41448e-05	0.00673732	0.00619721	3682	tags=33%, list=24%, signal=26%	down
