# Supplementary material for: Live biotherapeutic enterococcus lactis MNC-168 promotes the efficacy of immune checkpoint blockade in cancer therapy by activating STING pathway via bacterial membrane vesicles
Source: Gut Microbes. 2025 Sep 12;17(1):2557978. doi: 10.1080/19490976.2025.2557978 (PMC12439585; doi:10.1080/19490976.2025.2557978)
Supplement: Supplementary file 1.xlsx [file KGMI_A_2557978_SM1830.xlsx]

## Sheet: PRJNA399742-species_pvalue
Supplementary file 1. Bacterial species enrichment analysis of melanoma patients with response or non-response to immunotherapy
	PRJNA399742-species-qvalue	PRJNA399742-species-pvalue	PRJNA399742-species-NR_occurrence	PRJNA399742-species-R_occurrence	PRJNA399742-species-NR_mean	PRJNA399742-species-R_mean	PRJNA399742-species-enriched	FC	log2FC	-log10(pvalue)	Group
Bifidobacterium_longum	0.419466	0.0466604	0.5	0.733333	0.00143902	0.0157728	R	10.9608	3.45428	1.33105	R
Asaccharobacter_celatus	0.419466	0.0169794	0.875	0.533333	0.00199749	0.000228967	NR	0.114627	-3.12498	1.77008	NR
Enterococcus_faecalis	0.419466	0.00921989	0	0.266667	0	0.000411333	R	4.11333e+16	55.1912	2.03527	R
Enterococcus_faecium	0.419466	0.00921989	0	0.266667	0	0.00265409	R	2.65409e+17	57.881	2.03527	R
Lactobacillus_animalis	0.419466	0.026585	0	0.2	0	0.000414627	R	4.14627e+16	55.2027	1.57536	R
Roseburia_sp_CAG_182	0.419466	0.0468707	0.0416667	0.266667	1.04667e-05	0.000209027	R	19.9707	4.31981	1.3291	R
Ruminococcus_sp_37_24	0.419466	0.0231846	0.0833333	0.4	0.000135996	0.000237873	R	1.74912	0.806631	1.6348	R
Lentisphaerae_bacterium	0.419466	0.026585	0	0.2	0	1.93933e-05	R	1939333333333330	50.7845	1.57536	R
Victivallis_vadensis	0.419466	0.026585	0	0.2	0	4.118e-05	R	4118000000000000	51.8709	1.57536	R
Azospirillum_sp_CAG_260	0.419466	0.0369026	0.0416667	0.266667	2.41667e-07	0.0010059	R	4162.34	12.0232	1.43294	R
Pseudomonas_aeruginosa_group	0.419466	0.026585	0	0.2	0	1.65533e-05	R	1655333333333330	50.556	1.57536	R
Streptococcus_phage_P7132	0.419466	0.026585	0	0.2	0	2.30533e-05	R	2305333333333330	51.0339	1.57536	R
Lactobacillus_phage_Sha1	0.419466	0.026585	0	0.2	0	5.254e-05	R	5254000000000000	52.2223	1.57536	R
Lactococcus_phage_BM13	0.419466	0.026585	0	0.2	0	8.948e-05	R	8948000000000000	52.9905	1.57536	R
Methanobrevibacter_smithii	0.419466	0.449174	0.166667	0.266667	0.000565371	0.00276575	R	4.89192	2.2904	0.347585	Normal
Actinobaculum_sp_oral_taxon_183	0.419466	0.169361	0.125	0	7.76667e-06	0	NR	1.28755e-15	-49.4643	0.771188	Normal
Actinomyces_graevenitzii	0.419466	0.135166	0.0833333	0.266667	1.375e-06	1.31533e-05	R	9.56606	3.25792	0.869134	Normal
Actinomyces_johnsonii	0.419466	0.0759831	0	0.133333	0	3.06e-06	R	306000000000001	48.1205	1.11928	Normal
Actinomyces_massiliensis	0.419466	0.460597	0.0416667	0	4.65833e-06	0	NR	2.14669e-15	-48.7268	0.336679	Normal
Actinomyces_naeslundii	0.419466	0.460597	0.0416667	0	3.45833e-06	0	NR	2.89157e-15	-48.2971	0.336679	Normal
Actinomyces_odontolyticus	0.419466	0.0883754	0.0833333	0.333333	3.485e-05	8.39333e-06	NR	0.240842	-2.05384	1.05367	Normal
Actinomyces_oris	0.482531	0.604681	0.208333	0.133333	4.66875e-05	5.44467e-05	R	1.16619	0.221807	0.218473	Normal
Actinomyces_sp_HMSC035G02	0.419466	0.308404	0.0833333	0.2	1.45542e-05	3.34667e-05	R	2.29946	1.20129	0.51088	Normal
Actinomyces_sp_HPA0247	0.523403	0.765087	0.166667	0.133333	2.10167e-05	7.99333e-06	NR	0.380333	-1.39466	0.116289	Normal
Actinomyces_sp_ICM47	0.482531	0.602535	0.0833333	0.133333	1.32375e-05	0.000193213	R	14.5959	3.86749	0.220018	Normal
Actinomyces_sp_S6_Spd3	0.544421	0.875902	0.0833333	0.0666667	2.36292e-05	8.5e-06	NR	0.359725	-1.47503	0.0575444	Normal
Actinomyces_sp_oral_taxon_180	0.419466	0.225433	0	0.0666667	0	1.00933e-05	R	1009333333333330	49.8423	0.646982	Normal
Actinomyces_sp_oral_taxon_181	0.419466	0.34876	0.0416667	0.133333	3.03875e-05	7.3e-06	NR	0.24023	-2.05751	0.457473	Normal
Actinomyces_sp_oral_taxon_448	0.419466	0.225433	0	0.0666667	0	7.06e-05	R	7060000000000000	52.6486	0.646982	Normal
Actinomyces_viscosus	0.419466	0.273563	0.0833333	0	4.10833e-06	0	NR	2.43408e-15	-48.5455	0.562943	Normal
Alloscardovia_omnicolens	0.575694	1	0.125	0.133333	2.40583e-05	2.92e-06	NR	0.121372	-3.0425	0	Normal
Bifidobacterium_adolescentis	0.419466	0.0832867	0.25	0.533333	0.00143919	0.00264237	R	1.83601	0.876576	1.07942	Normal
Bifidobacterium_angulatum	0.419466	0.225433	0	0.0666667	0	6.67e-05	R	6670000000000000	52.5666	0.646982	Normal
Bifidobacterium_animalis	0.419466	0.273563	0.0833333	0	5.78333e-06	0	NR	1.72911e-15	-49.0389	0.562943	Normal
Bifidobacterium_bifidum	0.544421	0.881506	0.125	0.133333	0.00051805	0.00240883	R	4.64981	2.21717	0.0547746	Normal
Bifidobacterium_breve	0.473569	0.565541	0.125	0.2	9.68208e-05	0.000160007	R	1.65261	0.724743	0.247536	Normal
Bifidobacterium_catenulatum	0.419466	0.225433	0	0.0666667	0	2.12867e-05	R	2128666666666670	50.9189	0.646982	Normal
Bifidobacterium_dentium	0.419466	0.203149	0.25	0.0666667	0.000166104	0.00039496	R	2.37779	1.24962	0.692185	Normal
Bifidobacterium_gallinarum	0.419466	0.225433	0	0.0666667	0	6.4e-07	R	64000000000001	45.8631	0.646982	Normal
Bifidobacterium_pseudocatenulatum	0.527009	0.812447	0.166667	0.2	0.00152285	0.00913163	R	5.99639	2.5841	0.0902048	Normal
Bifidobacterium_pseudolongum	0.419466	0.225433	0	0.0666667	0	7.33333e-06	R	733333333333334	49.3815	0.646982	Normal
Bifidobacterium_pullorum	0.419466	0.225433	0	0.0666667	0	6.24667e-06	R	624666666666668	49.1501	0.646982	Normal
Parascardovia_denticolens	0.419466	0.225433	0	0.0666667	0	4.46667e-07	R	4.46667e+13	45.3443	0.646982	Normal
Scardovia_inopinata	0.419466	0.225433	0	0.0666667	0	2.24667e-06	R	224666666666668	47.6748	0.646982	Normal
Scardovia_wiggsiae	0.544421	0.875902	0.0833333	0.0666667	3.1325e-05	3.14267e-05	R	1.00325	0.00467475	0.0575444	Normal
Corynebacterium_durum	0.523403	0.79156	0.0416667	0.0666667	1.19542e-05	3.14e-06	NR	0.26267	-1.92868	0.101516	Normal
Corynebacterium_matruchotii	0.419466	0.460597	0.0416667	0	6.375e-07	0	NR	1.56863e-14	-45.8575	0.336679	Normal
Rothia_dentocariosa	0.523403	0.79156	0.0416667	0.0666667	1.5925e-05	8.73333e-06	NR	0.548404	-0.866689	0.101516	Normal
Rothia_mucilaginosa	0.575694	1	0.125	0.133333	5.25417e-05	3e-06	NR	0.0570975	-4.13043	0	Normal
Propionibacterium_acidifaciens	0.523403	0.734011	0.0416667	0.0666667	1.05833e-06	1.73467e-05	R	16.3906	4.03479	0.134297	Normal
Propionibacterium_freudenreichii	0.523403	0.79156	0.0416667	0.0666667	7.33375e-05	6.96667e-06	NR	0.0949946	-3.39601	0.101516	Normal
Atopobium_parvulum	0.523403	0.79156	0.0416667	0.0666667	1.08708e-05	2.28667e-06	NR	0.210349	-2.24914	0.101516	Normal
Atopobium_rimae	0.419466	0.460597	0.0416667	0	9.16667e-08	0	NR	1.09091e-13	-43.0595	0.336679	Normal
Atopobium_sp_oral_taxon_199	0.419466	0.460597	0.0416667	0	3.5125e-06	0	NR	2.84698e-15	-48.3195	0.336679	Normal
Olsenella_uli	0.419466	0.460597	0.0416667	0	2.04167e-07	0	NR	4.89796e-14	-44.2148	0.336679	Normal
Collinsella_aerofaciens	0.419466	0.38326	0.666667	0.6	0.00212108	0.0119807	R	5.6484	2.49784	0.416506	Normal
Collinsella_intestinalis	0.498154	0.641257	0.0833333	0.133333	0.000412854	5.44333e-05	NR	0.131846	-2.92307	0.192968	Normal
Collinsella_sp_CAG_289	0.473569	0.564903	0.0833333	0.133333	3.08542e-05	0.000419807	R	13.6062	3.76619	0.248026	Normal
Collinsella_tanakaei	0.419466	0.273563	0.0833333	0	0.000320937	0	NR	3.11587e-17	-54.8331	0.562943	Normal
Senegalimassilia_anaerobia	0.419466	0.241099	0.208333	0.0666667	1.14042e-05	1.76667e-06	NR	0.154914	-2.69046	0.617805	Normal
Adlercreutzia_equolifaciens	0.419466	0.225433	0	0.0666667	0	4.33333e-07	R	4.33333e+13	45.3005	0.646982	Normal
Cryptobacterium_sp_CAG_338	0.419466	0.460597	0.0416667	0	1.10833e-05	0	NR	9.02256e-16	-49.9773	0.336679	Normal
Eggerthella_lenta	0.513693	0.664447	0.875	0.8	0.00207908	0.00131667	NR	0.633295	-0.65905	0.17754	Normal
Eggerthella_sp_CAG_209	0.419466	0.30098	0.208333	0.0666667	0.000125817	9.686e-05	NR	0.76985	-0.37735	0.521462	Normal
Eggerthella_sp_CAG_298	0.419466	0.110175	0.458333	0.2	0.000420854	8.43667e-05	NR	0.200465	-2.31858	0.957917	Normal
Eggerthella_sp_CAG_368	0.419466	0.0759831	0	0.133333	0	9.06e-06	R	906000000000001	49.6865	1.11928	Normal
Eggerthella_sp_YY7918	0.419466	0.460597	0.0416667	0	5e-08	0	NR	2e-13	-42.1851	0.336679	Normal
Enteroscipio_rubneri	0.419466	0.460597	0.0416667	0	2.45e-06	0	NR	4.08163e-15	-47.7998	0.336679	Normal
Gordonibacter_pamelaeae	0.419466	0.456417	0.541667	0.4	0.000112921	3.676e-05	NR	0.325538	-1.6191	0.340638	Normal
Gordonibacter_sp_An232A	0.419466	0.460597	0.0416667	0	1.04583e-06	0	NR	9.56175e-15	-46.5716	0.336679	Normal
Gordonibacter_urolithinfaciens	0.419466	0.371019	0.291667	0.4	2.43208e-05	7.74133e-05	R	3.183	1.67039	0.430604	Normal
Paraeggerthella_hongkongensis	0.419466	0.225433	0	0.0666667	0	8.42667e-06	R	842666666666668	49.582	0.646982	Normal
Slackia_isoflavoniconvertens	0.419466	0.0590134	0.0416667	0.266667	1.34625e-05	1.36133e-05	R	1.0112	0.016074	1.22905	Normal
Bacteroides_caccae	0.419466	0.433828	0.458333	0.6	0.0148791	0.019764	R	1.3283	0.409586	0.362683	Normal
Bacteroides_cellulosilyticus	0.419466	0.241893	0.583333	0.466667	0.00822864	0.00632405	NR	0.768541	-0.379806	0.616377	Normal
Bacteroides_coprocola	0.419466	0.460597	0.0416667	0	0.000858933	0	NR	1.16423e-17	-56.2534	0.336679	Normal
Bacteroides_dorei	0.439976	0.49267	0.708333	0.733333	0.0647949	0.0470624	NR	0.726328	-0.461307	0.307444	Normal
Bacteroides_eggerthii	0.419466	0.147598	0.0833333	0.266667	0.00257769	0.010837	R	4.20416	2.07182	0.830919	Normal
Bacteroides_faecis	0.482531	0.602535	0.0833333	0.133333	0.00136476	0.00279393	R	2.04719	1.03364	0.220018	Normal
Bacteroides_finegoldii	0.419466	0.412313	0.166667	0.0666667	0.00224516	0.000445267	NR	0.198323	-2.33408	0.384773	Normal
Bacteroides_fluxus	0.419466	0.460597	0.0416667	0	0.0010116	0	NR	9.88529e-18	-56.4894	0.336679	Normal
Bacteroides_fragilis	0.523403	0.76533	0.416667	0.533333	0.0107495	0.00605225	NR	0.563028	-0.828722	0.116151	Normal
Bacteroides_galacturonicus	0.419466	0.0660025	0.208333	0	0.000499133	0	NR	2.00347e-17	-55.4703	1.18044	Normal
Bacteroides_intestinalis	0.419466	0.142834	0.375	0.2	0.0184939	0.00047436	NR	0.0256495	-5.28493	0.845169	Normal
Bacteroides_massiliensis	0.498154	0.635115	0.208333	0.133333	0.00278244	0.00986917	R	3.54694	1.82658	0.197148	Normal
Bacteroides_nordii	0.419466	0.418712	0.208333	0.333333	0.000430258	0.000520853	R	1.21056	0.275674	0.378085	Normal
Bacteroides_ovatus	0.419466	0.219848	0.916667	1	0.0226573	0.0644095	R	2.84276	1.50729	0.657877	Normal
Bacteroides_plebeius	0.419466	0.460597	0.0416667	0	0.00489372	0	NR	2.04344e-18	-58.7637	0.336679	Normal
Bacteroides_salyersiae	0.47764	0.580774	0.166667	0.266667	0.00230927	0.0026553	R	1.14985	0.20144	0.235993	Normal
Bacteroides_sp_CAG_144	0.523403	0.734011	0.0416667	0.0666667	2.07958e-05	0.000765973	R	36.833	5.20293	0.134297	Normal
Bacteroides_sp_CAG_462	0.419466	0.460597	0.0416667	0	5.25833e-05	0	NR	1.90174e-16	-52.2235	0.336679	Normal
Bacteroides_sp_CAG_661	0.419466	0.460597	0.0416667	0	0.00052165	0	NR	1.91699e-17	-55.5339	0.336679	Normal
Bacteroides_sp_CAG_709	0.419466	0.460597	0.0416667	0	0.000394346	0	NR	2.53585e-17	-55.1303	0.336679	Normal
Bacteroides_sp_D2	0.5452	0.88615	0.208333	0.2	0.00015855	0.00221425	R	13.9656	3.80381	0.0524926	Normal
Bacteroides_stercoris	0.521846	0.684704	0.291667	0.333333	0.0101195	0.0318178	R	3.14422	1.6527	0.164497	Normal
Bacteroides_thetaiotaomicron	0.419466	0.0820797	0.666667	0.533333	0.0360288	0.00924057	NR	0.256477	-1.9631	1.08576	Normal
Bacteroides_uniformis	0.468663	0.53933	0.958333	1	0.140901	0.106661	NR	0.756991	-0.401652	0.268145	Normal
Bacteroides_vulgatus	0.574275	0.988628	0.958333	1	0.127543	0.130721	R	1.02491	0.0355024	0.00496694	Normal
Bacteroides_xylanisolvens	0.523403	0.717854	0.458333	0.466667	0.0118972	0.00705715	NR	0.593178	-0.753464	0.143964	Normal
Barnesiella_intestinihominis	0.419466	0.142834	0.208333	0.466667	0.00513628	0.0107572	R	2.09436	1.06651	0.845169	Normal
Coprobacter_fastidiosus	0.439812	0.491123	0.25	0.4	0.00262265	0.00188088	NR	0.717167	-0.47962	0.30881	Normal
Coprobacter_secundus	0.419466	0.34876	0.0416667	0.133333	0.000111796	5.44267e-05	NR	0.48684	-1.03848	0.457473	Normal
Coprobacter_sp	0.544421	0.875902	0.0833333	0.0666667	0.000376525	0.000250967	NR	0.666534	-0.58525	0.0575444	Normal
Butyricimonas_sp	0.419466	0.425044	0.166667	0.266667	0.000194229	0.00043156	R	2.22191	1.1518	0.371566	Normal
Butyricimonas_synergistica	0.452885	0.512745	0.291667	0.266667	0.000600971	1.38333e-05	NR	0.0230183	-5.44107	0.290099	Normal
Butyricimonas_virosa	0.419466	0.281515	0.375	0.2	0.000389171	0.00023958	NR	0.615617	-0.699896	0.550498	Normal
Odoribacter_sp_CAG_788	0.419466	0.460597	0.0416667	0	5.92083e-06	0	NR	1.68895e-15	-49.0728	0.336679	Normal
Odoribacter_splanchnicus	0.496998	0.627436	0.666667	0.666667	0.00702915	0.00545717	NR	0.776363	-0.365197	0.20243	Normal
Porphyromonas_asaccharolytica	0.419466	0.131693	0.0416667	0.2	3.29167e-06	1.432e-05	R	4.35038	2.12114	0.880436	Normal
Porphyromonas_sp_31_2	0.528662	0.826936	0.0833333	0.0666667	0.000578967	0.000103093	NR	0.178064	-2.48953	0.0825279	Normal
Paraprevotella_clara	0.544421	0.879984	0.166667	0.2	0.000241246	0.000198	NR	0.82074	-0.285004	0.0555254	Normal
Paraprevotella_xylaniphila	0.462942	0.528438	0.125	0.0666667	1.28125e-05	2.13333e-07	NR	0.0166504	-5.9083	0.277006	Normal
Prevotella_bivia	0.523403	0.734011	0.0416667	0.0666667	2.15e-06	3.06467e-05	R	14.2543	3.83332	0.134297	Normal
Prevotella_buccalis	0.419466	0.0759831	0	0.133333	0	3.64667e-06	R	364666666666668	48.3736	1.11928	Normal
Prevotella_copri	0.419466	0.265109	0.166667	0.333333	0.0154449	5.51333e-06	NR	0.000356967	-11.4519	0.576576	Normal
Prevotella_corporis	0.549395	0.925348	0.0833333	0.0666667	1.34167e-06	9.24533e-05	R	68.9093	6.10663	0.033695	Normal
Prevotella_disiens	0.523403	0.734011	0.0416667	0.0666667	1.85833e-06	4.78e-06	R	2.5722	1.363	0.134297	Normal
Prevotella_sp_CAG_1058	0.419466	0.460597	0.0416667	0	0.00129645	0	NR	7.71337e-18	-56.8473	0.336679	Normal
Prevotella_sp_CAG_1124	0.419466	0.460597	0.0416667	0	0.0100144	0	NR	9.98563e-19	-59.7968	0.336679	Normal
Prevotella_sp_CAG_487	0.419466	0.225433	0	0.0666667	0	0.00123118	R	1.23118e+17	56.7728	0.646982	Normal
Prevotella_sp_MGM2	0.419466	0.460597	0.0416667	0	5.13083e-05	0	NR	1.949e-16	-52.1881	0.336679	Normal
Prevotella_timonensis	0.419466	0.225433	0	0.0666667	0	6.92e-06	R	692000000000001	49.2978	0.646982	Normal
Alistipes_finegoldii	0.519526	0.675214	0.916667	0.8	0.0391275	0.0411171	R	1.05085	0.0715553	0.170559	Normal
Alistipes_indistinctus	0.478544	0.584181	0.25	0.4	0.000793096	0.000580093	NR	0.731429	-0.45121	0.233453	Normal
Alistipes_inops	0.439812	0.490043	0.208333	0.133333	0.000976246	4.57467e-05	NR	0.0468598	-4.41551	0.309766	Normal
Alistipes_obesi	0.419466	0.364762	0.333333	0.466667	0.00247152	0.00355645	R	1.43898	0.525043	0.437991	Normal
Alistipes_onderdonkii	0.528662	0.821985	0.208333	0.2	0.00111309	0.00016932	NR	0.152117	-2.71674	0.085136	Normal
Alistipes_putredinis	0.419466	0.364658	0.666667	0.533333	0.0361294	0.0253052	NR	0.700405	-0.513739	0.438114	Normal
Alistipes_shahii	0.52067	0.681546	0.5	0.6	0.00158466	0.00125648	NR	0.792903	-0.334784	0.166505	Normal
Alistipes_sp_CAG_268	0.419466	0.225433	0	0.0666667	0	0.00038378	R	3.8378e+16	55.0911	0.646982	Normal
Alistipes_timonensis	0.419466	0.273563	0.0833333	0	4.16125e-05	0	NR	2.40312e-16	-51.8859	0.562943	Normal
Parabacteroides_distasonis	0.419466	0.311463	0.875	0.8	0.0278651	0.024695	NR	0.886236	-0.174238	0.506594	Normal
Parabacteroides_goldsteinii	0.574275	0.985915	0.291667	0.333333	0.00327452	0.00170667	NR	0.521196	-0.940103	0.00616074	Normal
Parabacteroides_gordonii	0.419466	0.460597	0.0416667	0	8.31708e-05	0	NR	1.20234e-16	-52.885	0.336679	Normal
Parabacteroides_johnsonii	0.419466	0.3326	0.166667	0.0666667	0.0104702	5.6e-07	NR	5.34852e-05	-14.1905	0.478078	Normal
Parabacteroides_merdae	0.419466	0.373236	0.666667	0.8	0.0139943	0.0292542	R	2.09043	1.0638	0.428017	Normal
Parabacteroides_sp_CAG_409	0.419466	0.460597	0.0416667	0	4.34167e-05	0	NR	2.30326e-16	-51.9472	0.336679	Normal
Candidatus_Gastranaerophilales_bacterium_HUM_10	0.544421	0.879984	0.166667	0.2	4.35333e-05	4.96133e-05	R	1.13966	0.188607	0.0555254	Normal
Candidatus_Gastranaerophilales_bacterium_HUM_11	0.523403	0.800394	0.166667	0.133333	6.945e-05	6.35467e-05	NR	0.914999	-0.128158	0.0966962	Normal
Candidatus_Gastranaerophilales_bacterium_HUM_21	0.419466	0.207669	0.333333	0.133333	0.00136424	0.000730313	NR	0.535325	-0.901512	0.682629	Normal
Candidatus_Gastranaerophilales_bacterium_HUM_4	0.523403	0.734011	0.0416667	0.0666667	3.6e-06	6.65333e-06	R	1.84815	0.88608	0.134297	Normal
Candidatus_Melainabacteria_bacterium_35_41	0.549395	0.925348	0.0833333	0.0666667	9.20417e-06	1.7e-05	R	1.84699	0.885176	0.033695	Normal
Gemella_haemolysans	0.523403	0.79156	0.0416667	0.0666667	1.55417e-06	9.53333e-07	NR	0.613405	-0.705089	0.101516	Normal
Gemella_sanguinis	0.482531	0.597042	0.125	0.2	3.13708e-05	4.84667e-06	NR	0.154496	-2.69436	0.223995	Normal
Abiotrophia_sp_HMSC24B09	0.419466	0.225433	0	0.0666667	0	2.26667e-07	R	2.26667e+13	44.3656	0.646982	Normal
Granulicatella_adiacens	0.419466	0.225433	0	0.0666667	0	2.30667e-06	R	230666666666668	47.7128	0.646982	Normal
Enterococcus_avium	0.523403	0.79156	0.0416667	0.0666667	3.85e-06	5.50667e-06	R	1.4303	0.516321	0.101516	Normal
Enterococcus_gallinarum	0.419466	0.225433	0	0.0666667	0	8.85333e-06	R	885333333333334	49.6532	0.646982	Normal
Lactobacillus_acidophilus	0.549395	0.925348	0.0833333	0.0666667	4.84167e-06	8.98867e-05	R	18.5652	4.21453	0.033695	Normal
Lactobacillus_casei_group	0.56389	0.955009	0.25	0.266667	7.90167e-05	3.22867e-05	NR	0.408606	-1.29122	0.0199926	Normal
Lactobacillus_curvatus	0.419466	0.460597	0.0416667	0	2.8875e-06	0	NR	3.4632e-15	-48.0368	0.336679	Normal
Lactobacillus_delbrueckii	0.419466	0.273563	0.0833333	0	2.04833e-05	0	NR	4.88202e-16	-50.8634	0.562943	Normal
Lactobacillus_fermentum	0.419466	0.460597	0.0416667	0	0.000126596	0	NR	7.89915e-17	-53.4911	0.336679	Normal
Lactobacillus_gasseri	0.419466	0.225433	0	0.0666667	0	5.56e-06	R	556000000000001	48.9821	0.646982	Normal
Lactobacillus_helveticus	0.419466	0.460597	0.0416667	0	1.46667e-06	0	NR	6.81818e-15	-47.0595	0.336679	Normal
Lactobacillus_johnsonii	0.523403	0.734011	0.0416667	0.0666667	1.67083e-06	0.00015822	R	94.6953	6.56522	0.134297	Normal
Lactobacillus_oris	0.419466	0.460597	0.0416667	0	2.0125e-06	0	NR	4.96894e-15	-47.516	0.336679	Normal
Lactobacillus_paragasseri	0.523403	0.734011	0.0416667	0.0666667	8.875e-07	6.236e-05	R	70.2648	6.13473	0.134297	Normal
Lactobacillus_plantarum	0.419466	0.0759831	0	0.133333	0	6.56e-06	R	656000000000001	49.2207	1.11928	Normal
Lactobacillus_pontis	0.419466	0.225433	0	0.0666667	0	4.62667e-06	R	462666666666668	48.717	0.646982	Normal
Lactobacillus_reuteri	0.419466	0.460597	0.0416667	0	1.06042e-05	0	NR	9.43026e-16	-49.9136	0.336679	Normal
Lactobacillus_rhamnosus	0.523403	0.765087	0.166667	0.133333	8.44e-05	5.88667e-06	NR	0.0697472	-3.84172	0.116289	Normal
Lactobacillus_ruminis	0.419466	0.225433	0	0.0666667	0	0.00074816	R	7.4816e+16	56.0542	0.646982	Normal
Lactobacillus_salivarius	0.419466	0.225433	0	0.0666667	0	0.000190027	R	1.90027e+16	54.0771	0.646982	Normal
Lactobacillus_vaginalis	0.419466	0.288268	0.0416667	0.133333	9.54167e-07	7.13333e-06	R	7.47598	2.90226	0.540204	Normal
Pediococcus_acidilactici	0.419466	0.0759831	0	0.133333	0	4.348e-05	R	4348000000000000	51.9493	1.11928	Normal
Pediococcus_pentosaceus	0.419466	0.460597	0.0416667	0	1.95833e-06	0	NR	5.10638e-15	-47.4766	0.336679	Normal
Leuconostoc_carnosum	0.419466	0.460597	0.0416667	0	3.075e-06	0	NR	3.25203e-15	-48.1276	0.336679	Normal
Leuconostoc_citreum	0.419466	0.225433	0	0.0666667	0	1.49867e-05	R	1498666666666670	50.4126	0.646982	Normal
Leuconostoc_lactis	0.419466	0.460597	0.0416667	0	7.05833e-06	0	NR	1.41677e-15	-49.3263	0.336679	Normal
Leuconostoc_pseudomesenteroides	0.419466	0.225433	0	0.0666667	0	1.914e-05	R	1914000000000000	50.7655	0.646982	Normal
Weissella_cibaria	0.523403	0.734011	0.0416667	0.0666667	2.47917e-06	0.000232387	R	93.7358	6.55053	0.134297	Normal
Weissella_confusa	0.523403	0.734011	0.0416667	0.0666667	4.00583e-05	0.00055274	R	13.7984	3.78643	0.134297	Normal
Lactococcus_lactis	0.424402	0.469966	0.375	0.266667	8.80542e-05	3.24e-05	NR	0.367955	-1.4424	0.327934	Normal
Lactococcus_piscium	0.419466	0.225433	0	0.0666667	0	3.13333e-07	R	3.13333e+13	44.8328	0.646982	Normal
Streptococcus_agalactiae	0.419466	0.225433	0	0.0666667	0	3.522e-05	R	3522000000000000	51.6453	0.646982	Normal
Streptococcus_anginosus_group	0.419466	0.273584	0.291667	0.133333	0.000268808	0.000146427	NR	0.544725	-0.8764	0.562909	Normal
Streptococcus_australis	0.419466	0.135166	0.0833333	0.266667	1.12125e-05	0.00014284	R	12.7394	3.67122	0.869134	Normal
Streptococcus_cristatus	0.544421	0.875902	0.0833333	0.0666667	4.28167e-05	9.74667e-06	NR	0.227637	-2.13519	0.0575444	Normal
Streptococcus_downei	0.419466	0.225433	0	0.0666667	0	1.17467e-05	R	1174666666666670	50.0612	0.646982	Normal
Streptococcus_gordonii	0.445012	0.49969	0.166667	0.266667	0.0002269	0.000118013	NR	0.520112	-0.943107	0.301299	Normal
Streptococcus_infantis	0.523403	0.765087	0.166667	0.133333	9.25125e-05	1.32133e-05	NR	0.142828	-2.80765	0.116289	Normal
Streptococcus_lutetiensis	0.419466	0.460597	0.0416667	0	9.44167e-06	0	NR	1.05914e-15	-49.746	0.336679	Normal
Streptococcus_milleri	0.419466	0.225433	0	0.0666667	0	1.72667e-06	R	172666666666668	47.295	0.646982	Normal
Streptococcus_mitis	0.544421	0.858681	0.416667	0.4	0.000127938	8.946e-05	NR	0.699248	-0.516125	0.0661681	Normal
Streptococcus_mutans	0.419466	0.45598	0.25	0.333333	0.000143442	0.00114473	R	7.98043	2.99647	0.341054	Normal
Streptococcus_oralis	0.523403	0.724902	0.208333	0.266667	0.000136338	1.29267e-05	NR	0.0948137	-3.39876	0.139721	Normal
Streptococcus_parasanguinis	0.544421	0.861908	0.791667	0.8	0.00200429	0.00193053	NR	0.963198	-0.054095	0.0645392	Normal
Streptococcus_peroris	0.419466	0.460597	0.0416667	0	8.84083e-05	0	NR	1.13112e-16	-52.9731	0.336679	Normal
Streptococcus_salivarius	0.523403	0.739856	0.916667	0.933333	0.00582521	0.00767537	R	1.31761	0.397925	0.130853	Normal
Streptococcus_sanguinis	0.420734	0.463294	0.208333	0.333333	5.58708e-05	3.468e-05	NR	0.620717	-0.687991	0.334143	Normal
Streptococcus_sobrinus	0.419466	0.460597	0.0416667	0	1.60333e-05	0	NR	6.23701e-16	-50.51	0.336679	Normal
Streptococcus_sp_A12	0.419466	0.449174	0.166667	0.266667	4.99583e-06	8.65333e-06	R	1.73211	0.792531	0.347585	Normal
Streptococcus_sp_F0442	0.549395	0.925348	0.0833333	0.0666667	3.45417e-06	4.63267e-05	R	13.4118	3.74543	0.033695	Normal
Streptococcus_sp_HMSC071D03	0.419466	0.460597	0.0416667	0	1.89583e-06	0	NR	5.27473e-15	-47.4298	0.336679	Normal
Streptococcus_thermophilus	0.549395	0.919293	0.791667	0.866667	0.0030407	0.00221075	NR	0.727053	-0.459867	0.0365459	Normal
Streptococcus_vestibularis	0.549395	0.922128	0.25	0.2	2.94625e-05	0.000127193	R	4.31713	2.11007	0.035209	Normal
Catabacter_hongkongensis	0.523403	0.765087	0.166667	0.133333	1.24875e-05	8.92e-06	NR	0.714314	-0.485369	0.116289	Normal
Christensenella_minuta	0.419466	0.0690017	0.416667	0.133333	4.455e-05	6.18e-06	NR	0.138721	-2.84975	1.16114	Normal
Butyricicoccus_pullicaecorum	0.419466	0.460597	0.0416667	0	1.68333e-05	0	NR	5.94059e-16	-50.5802	0.336679	Normal
Butyribacterium_methylotrophicum	0.575694	1	0.125	0.133333	9.29167e-06	4.32667e-06	NR	0.46565	-1.10268	0	Normal
Clostridium_butyricum	0.419466	0.0759831	0	0.133333	0	7.63333e-06	R	763333333333334	49.4393	1.11928	Normal
Clostridium_disporicum	0.419466	0.280811	0.125	0.266667	0.000172783	0.000169973	NR	0.983737	-0.0236556	0.551587	Normal
Clostridium_paraputrificum	0.419466	0.118223	0.0416667	0.2	1.975e-05	0.000653973	R	33.1126	5.04931	0.927297	Normal
Clostridium_perfringens	0.448543	0.505046	0.125	0.2	0.000105083	0.00012164	R	1.15756	0.211084	0.296669	Normal
Clostridium_sp_44_14	0.419466	0.0759831	0	0.133333	0	0.000125247	R	1.25247e+16	53.4756	1.11928	Normal
Clostridium_sp_AF36_4	0.565155	0.96127	0.416667	0.4	0.000117038	0.000100607	NR	0.859611	-0.218245	0.0171546	Normal
Clostridium_sp_AM22_11AC	0.419466	0.336059	0.541667	0.4	0.000387504	0.000200407	NR	0.517173	-0.951281	0.473584	Normal
Clostridium_sp_CAG_122	0.419466	0.105859	0.166667	0	0.000389775	0	NR	2.56558e-17	-55.1135	0.975274	Normal
Clostridium_sp_CAG_12237_41	0.419466	0.105859	0.166667	0	0.000125075	0	NR	7.9952e-17	-53.4736	0.975274	Normal
Clostridium_sp_CAG_138	0.523403	0.79156	0.0416667	0.0666667	0.000126896	0.00018758	R	1.47822	0.563861	0.101516	Normal
Clostridium_sp_CAG_167	0.419466	0.142563	0.166667	0.333333	0.0001023	0.00197696	R	19.3251	4.27241	0.845992	Normal
Clostridium_sp_CAG_169	0.498154	0.638774	0.458333	0.333333	0.00137178	0.00101899	NR	0.742821	-0.428913	0.194652	Normal
Clostridium_sp_CAG_217	0.498154	0.641257	0.0833333	0.133333	0.000324858	0.000322767	NR	0.993561	-0.00931912	0.192968	Normal
Clostridium_sp_CAG_221	0.523403	0.79156	0.0416667	0.0666667	1.20833e-05	9.06e-06	NR	0.749793	-0.415436	0.101516	Normal
Clostridium_sp_CAG_230	0.419466	0.460597	0.0416667	0	1.2025e-05	0	NR	8.31601e-16	-50.095	0.336679	Normal
Clostridium_sp_CAG_242	0.419466	0.425044	0.25	0.133333	0.000480904	0.00028854	NR	0.599995	-0.736978	0.371566	Normal
Clostridium_sp_CAG_245	0.523403	0.734011	0.0416667	0.0666667	7.35042e-05	0.00235585	R	32.0506	5.00228	0.134297	Normal
Clostridium_sp_CAG_253	0.419466	0.460597	0.0416667	0	1.76542e-05	0	NR	5.66439e-16	-50.6489	0.336679	Normal
Clostridium_sp_CAG_265	0.473569	0.564903	0.0833333	0.133333	7.875e-07	4.986e-05	R	63.3143	5.98446	0.248026	Normal
Clostridium_sp_CAG_269	0.419466	0.225433	0	0.0666667	0	0.00035242	R	3.5242e+16	54.9681	0.646982	Normal
Clostridium_sp_CAG_273	0.496291	0.625004	0.25	0.2	0.00132475	0.000421547	NR	0.318208	-1.65196	0.204117	Normal
Clostridium_sp_CAG_277	0.419466	0.0759831	0	0.133333	0	7.902e-05	R	7902000000000000	52.8111	1.11928	Normal
Clostridium_sp_CAG_299	0.419466	0.183698	0.291667	0.133333	0.00153363	1.34667e-05	NR	0.00878089	-6.83142	0.735896	Normal
Clostridium_sp_CAG_306	0.419466	0.207669	0.333333	0.133333	0.00172358	0.0008445	NR	0.489968	-1.02924	0.682629	Normal
Clostridium_sp_CAG_349	0.419466	0.225433	0	0.0666667	0	0.00163821	R	1.63821e+17	57.1849	0.646982	Normal
Clostridium_sp_CAG_389	0.419466	0.225433	0	0.0666667	0	2.14e-05	R	2140000000000000	50.9265	0.646982	Normal
Clostridium_sp_CAG_492	0.419466	0.0759831	0	0.133333	0	0.00119466	R	1.19466e+17	56.7294	1.11928	Normal
Clostridium_sp_CAG_505	0.419466	0.169803	0.333333	0.133333	0.000233929	2.47267e-05	NR	0.105702	-3.24193	0.770055	Normal
Clostridium_sp_CAG_508	0.419466	0.225433	0	0.0666667	0	0.00139969	R	1.39969e+17	56.9579	0.646982	Normal
Clostridium_sp_CAG_575	0.419466	0.460597	0.0416667	0	9.97917e-06	0	NR	1.00209e-15	-49.8259	0.336679	Normal
Clostridium_sp_CAG_58	0.419466	0.276081	0.875	0.6	0.00112838	0.000903427	NR	0.800641	-0.320773	0.558964	Normal
Clostridium_sp_CAG_75	0.523403	0.798789	0.458333	0.4	0.000801642	0.00295435	R	3.68538	1.88181	0.0975678	Normal
Clostridium_sp_CAG_813	0.419466	0.460597	0.0416667	0	3.27667e-05	0	NR	3.05188e-16	-51.5412	0.336679	Normal
Clostridium_sp_CAG_967	0.419466	0.225433	0	0.0666667	0	3.9e-06	R	390000000000001	48.4705	0.646982	Normal
Clostridium_sp_D5	0.419466	0.0759831	0	0.133333	0	1.15467e-05	R	1154666666666670	50.0364	1.11928	Normal
Clostridium_sp_MSTE9	0.419466	0.225433	0	0.0666667	0	5.86667e-07	R	5.86667e+13	45.7376	0.646982	Normal
Clostridium_sp_chh4_2	0.544421	0.872175	0.166667	0.133333	1.57167e-05	9.45333e-06	NR	0.601485	-0.7334	0.0593964	Normal
Hungatella_hathewayi	0.419466	0.312661	0.666667	0.4	0.000477921	0.000224767	NR	0.470301	-1.08834	0.504926	Normal
Lactonifactor_longoviformis	0.531664	0.836114	0.166667	0.133333	4.13333e-06	1.70533e-05	R	4.12581	2.04468	0.0777346	Normal
Clostridiales_Family_XIII_bacterium	0.419466	0.449174	0.166667	0.266667	6.42208e-05	0.00018186	R	2.83179	1.50171	0.347585	Normal
Eubacterium_sulci	0.482531	0.602535	0.125	0.0666667	3.06667e-06	1.7e-06	NR	0.554348	-0.851137	0.220018	Normal
Mogibacterium_diversum	0.575694	1	0.125	0.133333	3.52208e-05	9.98667e-06	NR	0.283544	-1.81835	0	Normal
Mogibacterium_timidum	0.419466	0.460597	0.0416667	0	1.64e-05	0	NR	6.09756e-16	-50.5426	0.336679	Normal
Clostridiales_bacterium_1_7_47FAA	0.419466	0.244108	0.125	0.266667	1.37208e-05	9.36e-06	NR	0.682174	-0.551788	0.612418	Normal
Clostridiales_bacterium_CHKCI006	0.419466	0.169361	0.125	0	6.14583e-06	0	NR	1.62712e-15	-49.1266	0.771188	Normal
Clostridiales_bacterium_KLE1615	0.419466	0.156202	0.5	0.333333	4.8225e-05	2.76e-06	NR	0.0572317	-4.12704	0.806313	Normal
Intestinimonas_butyriciproducens	0.419466	0.15796	0.791667	0.466667	0.00106233	0.00136871	R	1.28841	0.365589	0.801454	Normal
Lawsonibacter_asaccharolyticus	0.460864	0.524637	0.875	0.8	0.00150951	0.00154283	R	1.02208	0.0315035	0.280141	Normal
Monoglobus_pectinilyticus	0.419466	0.270895	0.375	0.266667	0.00211518	0.00018806	NR	0.0889097	-3.49151	0.5672	Normal
Anaerofustis_stercorihominis	0.419466	0.08957	0.291667	0.0666667	8.73917e-05	9.16e-06	NR	0.104815	-3.25408	1.04784	Normal
Eubacterium_eligens	0.565317	0.96444	0.625	0.6	0.00662222	0.00619527	NR	0.935527	-0.0961481	0.015725	Normal
Eubacterium_hallii	0.478544	0.586326	0.625	0.733333	0.00732363	0.00434568	NR	0.593378	-0.752976	0.231861	Normal
Eubacterium_limosum	0.549395	0.918543	0.208333	0.2	1.4425e-05	8.64667e-06	NR	0.599422	-0.738355	0.0369005	Normal
Eubacterium_ramulus	0.419466	0.323453	0.458333	0.333333	0.00231675	0.000872993	NR	0.376817	-1.40806	0.490188	Normal
Eubacterium_sp_36_13	0.419466	0.33521	0.333333	0.2	0.00183243	0.000477227	NR	0.260433	-1.94101	0.474682	Normal
Eubacterium_sp_AF17_7	0.419466	0.357989	0.166667	0.0666667	2.57167e-05	2.93333e-07	NR	0.0114064	-6.45402	0.44613	Normal
Eubacterium_sp_AM18_10LB_B	0.498154	0.641257	0.0833333	0.133333	0.000205221	0.000147967	NR	0.721012	-0.471905	0.192968	Normal
Eubacterium_sp_An11	0.419466	0.273563	0.0833333	0	3.10042e-05	0	NR	3.22537e-16	-51.4614	0.562943	Normal
Eubacterium_sp_CAG_115	0.523403	0.746279	0.166667	0.2	0.000299954	0.000535093	R	1.78392	0.835048	0.127099	Normal
Eubacterium_sp_CAG_161	0.527009	0.812447	0.166667	0.2	0.000130821	6.00133e-05	NR	0.458744	-1.12424	0.0902048	Normal
Eubacterium_sp_CAG_180	0.419466	0.34876	0.0416667	0.133333	0.00317754	0.00595381	R	1.87372	0.905903	0.457473	Normal
Eubacterium_sp_CAG_192	0.419466	0.3326	0.166667	0.0666667	0.000143883	3.88667e-06	NR	0.0270126	-5.21022	0.478078	Normal
Eubacterium_sp_CAG_251	0.419466	0.273563	0.0833333	0	0.00189119	0	NR	5.28767e-18	-57.3921	0.562943	Normal
Eubacterium_sp_CAG_274	0.419466	0.280811	0.125	0.266667	0.000172608	0.000986833	R	5.71718	2.5153	0.551587	Normal
Eubacterium_sp_CAG_38	0.474972	0.570163	0.458333	0.6	0.00105925	0.000931827	NR	0.879708	-0.184904	0.244001	Normal
Eubacterium_sp_CAG_581	0.419466	0.460597	0.0416667	0	0.000375771	0	NR	2.6612e-17	-55.0607	0.336679	Normal
Eubacterium_ventriosum	0.473569	0.560165	0.291667	0.333333	0.000561829	0.00124723	R	2.21995	1.15053	0.251684	Normal
Anaerostipes_caccae	0.528662	0.818461	0.333333	0.266667	7.95583e-05	0.000162007	R	2.03633	1.02597	0.0870022	Normal
Anaerostipes_hadrus	0.419466	0.169097	0.833333	0.8	0.010615	0.00584521	NR	0.550654	-0.860782	0.771863	Normal
Anaerotignum_lactatifermentans	0.419466	0.192949	0.458333	0.266667	0.000370975	0.00020266	NR	0.54629	-0.872261	0.714557	Normal
Blautia_coccoides	0.52067	0.680981	0.0833333	0.133333	3.96167e-05	2.92533e-05	NR	0.73841	-0.437506	0.166865	Normal
Blautia_hansenii	0.419466	0.285402	0.0833333	0.2	0.000123692	0.00226508	R	18.3123	4.19474	0.544543	Normal
Blautia_hydrogenotrophica	0.419466	0.208833	0.583333	0.333333	0.000602917	0.000468353	NR	0.776813	-0.364361	0.680201	Normal
Blautia_obeum	0.422675	0.466742	0.791667	0.666667	0.00248294	0.00167103	NR	0.673007	-0.571307	0.330923	Normal
Blautia_producta	0.523403	0.690388	0.458333	0.4	0.000792546	0.00015988	NR	0.20173	-2.3095	0.160907	Normal
Blautia_sp	0.523403	0.800394	0.166667	0.133333	0.000132088	3.36067e-05	NR	0.254427	-1.97467	0.0966962	Normal
Blautia_sp_An249	0.523403	0.734011	0.0416667	0.0666667	1.36667e-06	4.44e-06	R	3.24878	1.6999	0.134297	Normal
Blautia_sp_CAG_257	0.528662	0.828113	0.833333	0.8	0.00377287	0.00383534	R	1.01656	0.0236934	0.0819105	Normal
Blautia_sp_CAG_52	0.528662	0.821169	0.541667	0.6	0.001678	0.00107361	NR	0.639819	-0.644265	0.0855676	Normal
Blautia_sp_N6H1_15	0.482531	0.602535	0.0833333	0.133333	2.12917e-05	8.518e-05	R	4.00063	2.00023	0.220018	Normal
Blautia_wexlerae	0.523403	0.70961	0.458333	0.533333	0.000316004	0.00018532	NR	0.586448	-0.769925	0.14898	Normal
Ruminococcus_gnavus	0.465827	0.534622	0.916667	0.866667	0.00322447	0.00928393	R	2.87921	1.52567	0.271953	Normal
Ruminococcus_torques	0.546223	0.891201	0.5	0.6	0.00569825	0.00236743	NR	0.415467	-1.2672	0.0500243	Normal
Butyrivibrio_sp_CAG_318	0.419466	0.225433	0	0.0666667	0	0.000991413	R	9.91413e+16	56.4603	0.646982	Normal
Coprococcus_catus	0.419466	0.266039	0.25	0.4	0.000251696	0.00032744	R	1.30094	0.379549	0.575055	Normal
Coprococcus_comes	0.419466	0.0779003	0.625	0.4	0.00414447	0.000690973	NR	0.166722	-2.58448	1.10846	Normal
Coprococcus_eutactus	0.549395	0.925348	0.0833333	0.0666667	0.00031675	0.00105451	R	3.32917	1.73516	0.033695	Normal
Dorea_formicigenerans	0.419466	0.158009	0.541667	0.733333	0.00168998	0.00214735	R	1.27064	0.345553	0.801319	Normal
Dorea_longicatena	0.498154	0.64039	0.583333	0.533333	0.0050774	0.00233499	NR	0.459878	-1.12068	0.193555	Normal
Dorea_sp_CAG_317	0.56389	0.953571	0.708333	0.8	0.00401881	0.00211787	NR	0.52699	-0.924151	0.0206471	Normal
Dorea_sp_OM02_2LB	0.523403	0.746279	0.166667	0.2	5.2875e-06	9.25333e-06	R	1.75004	0.807387	0.127099	Normal
Eisenbergiella_massiliensis	0.419466	0.142994	0.791667	0.533333	0.00177555	0.00029768	NR	0.167655	-2.57643	0.844682	Normal
Eisenbergiella_tayi	0.473569	0.549504	0.458333	0.6	0.000263229	0.000130193	NR	0.494601	-1.01566	0.260029	Normal
Faecalicatena_orotica	0.419466	0.460597	0.0416667	0	4.45833e-07	0	NR	2.24299e-14	-45.3416	0.336679	Normal
Fusicatenibacter_saccharivorans	0.523403	0.757434	0.625	0.733333	0.00240223	0.00229022	NR	0.953371	-0.0688901	0.120655	Normal
Clostridium_aldenense	0.419466	0.413236	0.25	0.333333	2.25375e-05	6.59267e-05	R	2.9252	1.54853	0.383802	Normal
Clostridium_asparagiforme	0.419466	0.251313	0.333333	0.133333	5.03292e-05	0.00018148	R	3.60586	1.85034	0.599785	Normal
Clostridium_bolteae	0.453843	0.515237	0.875	0.8	0.00176095	0.00234193	R	1.32993	0.411349	0.287993	Normal
Clostridium_citroniae	0.509559	0.657519	0.708333	0.533333	8.68042e-05	7.494e-05	NR	0.863323	-0.212028	0.182092	Normal
Clostridium_clostridioforme	0.52067	0.681546	0.5	0.6	0.000800279	0.00057828	NR	0.722598	-0.468735	0.166505	Normal
Clostridium_hylemonae	0.419466	0.169361	0.125	0	6.0875e-06	0	NR	1.64271e-15	-49.1128	0.771188	Normal
Clostridium_lavalense	0.574275	0.988143	0.666667	0.533333	0.000469067	0.000191787	NR	0.408869	-1.29029	0.00518019	Normal
Clostridium_saccharolyticum	0.476411	0.57492	0.208333	0.133333	0.000112575	0.00029628	R	2.63185	1.39607	0.240392	Normal
Clostridium_scindens	0.545024	0.884174	0.416667	0.4	4.975e-05	9.72867e-05	R	1.95551	0.967546	0.0534622	Normal
Clostridium_symbiosum	0.523403	0.74727	0.708333	0.666667	0.00125913	0.000465667	NR	0.369832	-1.43506	0.126522	Normal
Lachnoclostridium_sp_An118	0.419466	0.34876	0.0416667	0.133333	1.34583e-06	1.53333e-06	R	1.13932	0.188172	0.457473	Normal
Lachnoclostridium_sp_An131	0.419466	0.357989	0.166667	0.0666667	5.76167e-05	3.28e-06	NR	0.056928	-4.13472	0.44613	Normal
Lachnoclostridium_sp_An138	0.482531	0.604681	0.208333	0.133333	9.3e-06	9.1e-06	NR	0.978495	-0.0313642	0.218473	Normal
Lachnoclostridium_sp_An14	0.419466	0.225433	0	0.0666667	0	6.82e-06	R	682000000000001	49.2768	0.646982	Normal
Eubacterium_rectale	0.419466	0.257443	0.583333	0.8	0.0131306	0.0114634	NR	0.873027	-0.195901	0.589319	Normal
Lachnospiraceae_bacterium_2_1_46FAA	0.419466	0.273563	0.0833333	0	0.000345963	0	NR	2.89049e-17	-54.9415	0.562943	Normal
Lachnospiraceae_bacterium_OF09_33XD	0.419466	0.191404	0.541667	0.266667	9.33875e-05	6.90333e-05	NR	0.739214	-0.435936	0.718048	Normal
Lachnospira_pectinoschiza	0.557032	0.939938	0.541667	0.6	0.00588912	0.00504051	NR	0.855901	-0.224484	0.0269006	Normal
Mediterraneibacter_sp_KCTC_15684	0.419466	0.300501	0.125	0.266667	7.3625e-06	1.18533e-05	R	1.60996	0.687025	0.522155	Normal
Murimonas_intestini	0.419466	0.169361	0.125	0	0.00012105	0	NR	8.26105e-17	-53.4265	0.771188	Normal
Oribacterium_parvum	0.419466	0.273563	0.0833333	0	7.1625e-06	0	NR	1.39616e-15	-49.3475	0.562943	Normal
Oribacterium_sinus	0.419466	0.273563	0.0833333	0	1.47083e-06	0	NR	6.79887e-15	-47.0636	0.562943	Normal
Roseburia_faecis	0.419466	0.413724	0.583333	0.666667	0.00422072	0.00593478	R	1.40611	0.491705	0.38329	Normal
Roseburia_hominis	0.473569	0.549516	0.75	0.666667	0.00296562	0.00175401	NR	0.591448	-0.757676	0.260019	Normal
Roseburia_intestinalis	0.419466	0.17461	0.75	0.666667	0.00490742	0.00189215	NR	0.385568	-1.37494	0.757931	Normal
Roseburia_inulinivorans	0.419466	0.4566	0.708333	0.733333	0.00493838	0.0034077	NR	0.690045	-0.535238	0.340464	Normal
Roseburia_sp_831b	0.419466	0.225433	0	0.0666667	0	2.39333e-06	R	239333333333334	47.766	0.646982	Normal
Roseburia_sp_CAG_100	0.476411	0.57492	0.208333	0.133333	0.000403779	0.00027986	NR	0.693102	-0.528861	0.240392	Normal
Roseburia_sp_CAG_10041_57	0.523403	0.765087	0.166667	0.133333	0.0002169	0.000132673	NR	0.61168	-0.709152	0.116289	Normal
Roseburia_sp_CAG_197	0.523403	0.79156	0.0416667	0.0666667	6.68542e-05	3.89133e-05	NR	0.582063	-0.780753	0.101516	Normal
Roseburia_sp_CAG_309	0.473569	0.553073	0.166667	0.266667	0.000110867	3.50933e-05	NR	0.316536	-1.65956	0.257218	Normal
Roseburia_sp_CAG_380	0.419466	0.225433	0	0.0666667	0	5.58667e-06	R	558666666666668	48.989	0.646982	Normal
Roseburia_sp_CAG_471	0.523403	0.720857	0.291667	0.2	5.15583e-05	1.48667e-05	NR	0.288347	-1.79412	0.142151	Normal
Sellimonas_intestinalis	0.419466	0.368164	0.458333	0.533333	0.000359687	0.00147801	R	4.10916	2.03884	0.433959	Normal
Tyzzerella_nexilis	0.419466	0.242953	0.0833333	0.2	1.17083e-06	0.00051676	R	441.361	8.78581	0.614477	Normal
Tyzzerella_sp	0.419466	0.326172	0.208333	0.4	0.000635612	0.00038704	NR	0.608924	-0.715665	0.486554	Normal
Oscillibacter_sp_57_20	0.523403	0.756821	0.375	0.266667	0.00211487	0.00223688	R	1.05769	0.0809183	0.121007	Normal
Oscillibacter_sp_CAG_155	0.419466	0.260049	0.208333	0.0666667	4.61167e-05	1.65333e-06	NR	0.0358511	-4.80184	0.584945	Normal
Oscillibacter_sp_CAG_241	0.419466	0.135971	0.208333	0.4	0.000153512	0.00215779	R	14.0561	3.81312	0.866554	Normal
Oscillibacter_sp_PC13	0.544421	0.881506	0.125	0.133333	2.81667e-06	4.87333e-06	R	1.73018	0.79092	0.0547746	Normal
Peptococcus_niger	0.419466	0.460597	0.0416667	0	9.66125e-05	0	NR	1.03506e-16	-53.1011	0.336679	Normal
Clostridioides_difficile	0.523403	0.79156	0.0416667	0.0666667	0.00165512	2.49333e-06	NR	0.00150644	-9.37465	0.101516	Normal
Intestinibacter_bartlettii	0.419466	0.233855	0.5	0.666667	0.000511458	0.00107232	R	2.09659	1.06805	0.631054	Normal
Romboutsia_ilealis	0.523403	0.769322	0.25	0.2	3.2775e-05	7.12e-06	NR	0.217239	-2.20265	0.113892	Normal
Terrisporobacter_othiniensis	0.419466	0.225433	0	0.0666667	0	2.53333e-06	R	253333333333334	47.848	0.646982	Normal
Agathobaculum_butyriciproducens	0.523403	0.797811	0.583333	0.533333	0.000218392	0.0001907	NR	0.873202	-0.195613	0.0980999	Normal
Anaerofilum_sp_An201	0.419466	0.225433	0	0.0666667	0	5.004e-05	R	5004000000000000	52.152	0.646982	Normal
Anaeromassilibacillus_sp_An172	0.419466	0.460597	0.0416667	0	0.000325683	0	NR	3.07047e-17	-54.8543	0.336679	Normal
Anaeromassilibacillus_sp_An250	0.419466	0.387001	0.25	0.4	4.20167e-05	7.93733e-05	R	1.88909	0.917693	0.412288	Normal
Anaerotruncus_colihominis	0.52429	0.805003	0.791667	0.733333	0.000636712	0.00145011	R	2.27749	1.18745	0.0942026	Normal
Anaerotruncus_sp_CAG_528	0.419466	0.225433	0	0.0666667	0	0.000628313	R	6.28313e+16	55.8023	0.646982	Normal
Faecalibacterium_prausnitzii	0.523403	0.783792	0.916667	0.866667	0.018352	0.0219156	R	1.19418	0.256018	0.105799	Normal
Faecalibacterium_sp_CAG_74	0.419466	0.169361	0.125	0	0.00108645	0	NR	9.20432e-18	-56.5924	0.771188	Normal
Faecalibacterium_sp_CAG_74_58_120	0.419466	0.169361	0.125	0	5.36417e-05	0	NR	1.86422e-16	-52.2523	0.771188	Normal
Flavonifractor_plautii	0.419466	0.295932	1	1	0.00544402	0.00355794	NR	0.65355	-0.613632	0.528807	Normal
Flavonifractor_sp_An10	0.419466	0.460597	0.0416667	0	6.3125e-06	0	NR	1.58416e-15	-49.1652	0.336679	Normal
Flavonifractor_sp_An100	0.419466	0.105859	0.0416667	0.2	1.16667e-07	1.80067e-05	R	154.343	7.26999	0.975274	Normal
Gemmiger_formicilis	0.419466	0.148785	0.416667	0.733333	0.000201242	0.00030274	R	1.50436	0.58915	0.827442	Normal
Gemmiger_sp_An87	0.419466	0.460597	0.0416667	0	7e-07	0	NR	1.42857e-14	-45.9924	0.336679	Normal
Harryflintia_acetispora	0.498154	0.638774	0.375	0.466667	0.000138308	4.55133e-05	NR	0.329072	-1.60353	0.194652	Normal
Pseudoflavonifractor_capillosus	0.419466	0.273563	0.0833333	0	5.675e-06	0	NR	1.76211e-15	-49.0116	0.562943	Normal
Pseudoflavonifractor_sp_An184	0.419466	0.460597	0.0416667	0	1.31125e-05	0	NR	7.62631e-16	-50.2199	0.336679	Normal
Clostridium_leptum	0.544421	0.873082	0.791667	0.733333	0.000681162	0.00199569	R	2.92983	1.55082	0.0589448	Normal
Clostridium_methylpentosum	0.473569	0.559903	0.291667	0.2	2.53042e-05	2.68933e-05	R	1.0628	0.0878736	0.251887	Normal
Eubacterium_siraeum	0.565155	0.96241	0.5	0.4	0.00357235	0.0115045	R	3.22042	1.68725	0.01664	Normal
Ruminococcaceae_bacterium_D16	0.419466	0.0975334	0.291667	0.0666667	2.16708e-05	4.24667e-06	NR	0.195962	-2.35135	1.01085	Normal
Ruminococcaceae_bacterium_D5	0.451522	0.5098	0.458333	0.266667	0.00011035	0.000374527	R	3.39399	1.76298	0.2926	Normal
Ruminococcaceae_bacterium_KLE1738	0.518338	0.672063	0.708333	0.733333	0.00155488	0.00111777	NR	0.718883	-0.476171	0.17259	Normal
Ruminococcus_bicirculans	0.419466	0.337839	0.416667	0.266667	0.00152837	0.0004117	NR	0.269373	-1.89233	0.471291	Normal
Ruminococcus_bromii	0.528662	0.826967	0.333333	0.4	0.00792555	0.0056997	NR	0.719155	-0.475626	0.0825116	Normal
Ruminococcus_callidus	0.419466	0.273563	0.0833333	0	0.000158875	0	NR	6.29426e-17	-53.8187	0.562943	Normal
Ruminococcus_lactaris	0.419466	0.0943689	0.375	0.133333	0.00365923	0.0005315	NR	0.145249	-2.7834	1.02517	Normal
Ruminococcus_sp_AF31_8BH	0.419466	0.169361	0.125	0	2.39583e-06	0	NR	4.17391e-15	-47.7675	0.771188	Normal
Ruminococcus_sp_CAG_177	0.419466	0.273563	0.0833333	0	0.003743	0	NR	2.67165e-18	-58.377	0.562943	Normal
Ruminococcus_sp_CAG_330	0.419466	0.460597	0.0416667	0	1.44083e-05	0	NR	6.94043e-16	-50.3558	0.336679	Normal
Ruminococcus_sp_CAG_353	0.419466	0.34876	0.0416667	0.133333	0.0020223	0.000655867	NR	0.324317	-1.62452	0.457473	Normal
Ruthenibacterium_lactatiformans	0.574275	0.988628	0.958333	1	0.00526479	0.00683159	R	1.2976	0.375847	0.00496694	Normal
Subdoligranulum_sp	0.487609	0.612558	0.458333	0.6	0.00208224	0.00159961	NR	0.768215	-0.380417	0.212853	Normal
Subdoligranulum_sp_APC924_74	0.419466	0.316264	0.583333	0.6	0.000169529	0.000320607	R	1.89116	0.919271	0.49995	Normal
Absiella_dolichum	0.430679	0.478252	0.25	0.333333	4.78375e-05	4.46467e-05	NR	0.933298	-0.0995895	0.320343	Normal
Candidatus_Stoquefichus_sp_KLE1796	0.544421	0.863412	0.291667	0.4	0.00173204	0.000204387	NR	0.118004	-3.0831	0.0637817	Normal
Coprobacillus_cateniformis	0.419466	0.174175	0.25	0.0666667	0.000441429	2.92067e-05	NR	0.0661639	-3.91781	0.759014	Normal
Dielma_fastidiosa	0.476411	0.5771	0.5	0.333333	0.00012165	0.000234727	R	1.92952	0.948245	0.238749	Normal
Clostridium_cocleatum	0.419466	0.460597	0.0416667	0	1.01833e-05	0	NR	9.81997e-16	-49.8551	0.336679	Normal
Clostridium_innocuum	0.419466	0.403776	0.666667	0.733333	0.000928208	0.00089662	NR	0.965968	-0.049952	0.39386	Normal
Clostridium_spiroforme	0.546765	0.895479	0.708333	0.733333	0.000563283	0.000476587	NR	0.846087	-0.241122	0.0479446	Normal
Erysipelatoclostridium_ramosum	0.476411	0.577802	0.625	0.8	0.0014695	0.00217547	R	1.48042	0.566004	0.238221	Normal
Erysipelotrichaceae_bacterium_3_1_53	0.419466	0.0660025	0.208333	0	0.000130775	0	NR	7.64672e-17	-53.5379	1.18044	Normal
Faecalicoccus_pleomorphus	0.419466	0.0759831	0	0.133333	0	3.816e-05	R	3816000000000000	51.761	1.11928	Normal
Faecalitalea_cylindroides	0.523403	0.72161	0.0833333	0.133333	0.00102811	3.26133e-05	NR	0.0317216	-4.97839	0.141698	Normal
Holdemanella_biformis	0.419466	0.169361	0.125	0	3.38875e-05	0	NR	2.95094e-16	-51.5897	0.771188	Normal
Holdemania_filiformis	0.419466	0.0811922	0.708333	0.533333	0.000297596	9.11667e-05	NR	0.306344	-1.70678	1.09049	Normal
Massiliomicrobiota_timonensis	0.523403	0.779163	0.166667	0.2	6.42542e-05	8.16733e-05	R	1.2711	0.346075	0.108372	Normal
Turicibacter_sanguinis	0.544421	0.881506	0.125	0.133333	5.05833e-06	1.41533e-05	R	2.79802	1.48441	0.0547746	Normal
Firmicutes_bacterium_AF16_15	0.523403	0.724116	0.583333	0.4	0.000242937	0.000266567	R	1.09726	0.133911	0.140192	Normal
Firmicutes_bacterium_AM10_47	0.419466	0.12502	0.291667	0.0666667	9.22042e-05	4.69267e-05	NR	0.508943	-0.974424	0.903021	Normal
Firmicutes_bacterium_CAG_102	0.565155	0.960372	0.125	0.133333	0.000103158	3.06e-06	NR	0.0296631	-5.07518	0.0175605	Normal
Firmicutes_bacterium_CAG_103	0.469762	0.542052	0.416667	0.333333	0.000810196	0.000375227	NR	0.463131	-1.11051	0.265959	Normal
Firmicutes_bacterium_CAG_110	0.419466	0.0575112	0.166667	0.4	0.000114308	0.0190098	R	166.303	7.37767	1.24025	Normal
Firmicutes_bacterium_CAG_114	0.52429	0.804017	0.708333	0.733333	0.00104053	0.000753373	NR	0.724032	-0.465875	0.094735	Normal
Firmicutes_bacterium_CAG_124	0.574275	0.987085	0.458333	0.333333	0.00215179	0.00655937	R	3.04834	1.60802	0.00564524	Normal
Firmicutes_bacterium_CAG_129	0.523403	0.749361	0.333333	0.4	0.00743293	0.00553599	NR	0.744792	-0.425091	0.125309	Normal
Firmicutes_bacterium_CAG_137	0.419466	0.19754	0.125	0.333333	0.000385088	0.000432973	R	1.12435	0.169092	0.704346	Normal
Firmicutes_bacterium_CAG_145	0.419466	0.0779003	0.625	0.4	0.00205848	0.000322207	NR	0.156527	-2.67552	1.10846	Normal
Firmicutes_bacterium_CAG_176	0.419466	0.3326	0.0833333	0.2	0.00121248	0.00417938	R	3.44697	1.78533	0.478078	Normal
Firmicutes_bacterium_CAG_194	0.419466	0.317571	0.0416667	0.133333	0.000143471	0.00035962	R	2.50657	1.32572	0.49816	Normal
Firmicutes_bacterium_CAG_240	0.419466	0.225433	0	0.0666667	0	0.00021446	R	2.1446e+16	54.2516	0.646982	Normal
Firmicutes_bacterium_CAG_24053_14	0.419466	0.29688	0.166667	0.266667	2.525e-06	8.204e-05	R	32.4911	5.02197	0.527419	Normal
Firmicutes_bacterium_CAG_321	0.419466	0.288268	0.0416667	0.133333	1.3775e-05	0.00110967	R	80.5566	6.33193	0.540204	Normal
Firmicutes_bacterium_CAG_41	0.544421	0.873082	0.791667	0.733333	0.00115667	0.000855853	NR	0.739931	-0.434538	0.0589448	Normal
Firmicutes_bacterium_CAG_424	0.419466	0.413236	0.333333	0.2	0.000606083	0.00034466	NR	0.568668	-0.814342	0.383802	Normal
Firmicutes_bacterium_CAG_466	0.419466	0.1476	0.333333	0.133333	0.000116662	6.84667e-06	NR	0.0586878	-4.0908	0.830914	Normal
Firmicutes_bacterium_CAG_475	0.419466	0.460597	0.0416667	0	0.0017673	0	NR	5.65835e-18	-57.2943	0.336679	Normal
Firmicutes_bacterium_CAG_56	0.419466	0.449085	0.291667	0.4	0.00120972	0.00239379	R	1.9788	0.984629	0.347671	Normal
Firmicutes_bacterium_CAG_582	0.419466	0.225433	0	0.0666667	0	0.000239553	R	2.39553e+16	54.4112	0.646982	Normal
Firmicutes_bacterium_CAG_646	0.419466	0.460597	0.0416667	0	1.20417e-06	0	NR	8.3045e-15	-46.775	0.336679	Normal
Firmicutes_bacterium_CAG_65_45_313	0.419466	0.384565	0.166667	0.0666667	0.00016905	2.47067e-05	NR	0.14615	-2.77448	0.415031	Normal
Firmicutes_bacterium_CAG_83	0.474972	0.570163	0.541667	0.466667	0.00170386	0.00608957	R	3.57398	1.83753	0.244001	Normal
Firmicutes_bacterium_CAG_94	0.523403	0.71612	0.291667	0.266667	0.000449625	0.000112107	NR	0.249334	-2.00385	0.145014	Normal
Firmicutes_bacterium_CAG_95	0.549395	0.925348	0.0833333	0.0666667	2.31333e-05	3.94933e-05	R	1.7072	0.771636	0.033695	Normal
Acidaminococcus_intestini	0.419466	0.388247	0.125	0.266667	0.00412505	0.00289892	NR	0.702759	-0.508898	0.410892	Normal
Phascolarctobacterium_faecium	0.546223	0.891201	0.5	0.6	0.00394141	0.00258389	NR	0.655576	-0.609165	0.0500243	Normal
Phascolarctobacterium_succinatutens	0.528662	0.826936	0.0833333	0.0666667	0.00133793	0.00010814	NR	0.0808264	-3.62903	0.0825279	Normal
Megamonas_funiformis	0.419466	0.225433	0	0.0666667	0	0.00078832	R	7.8832e+16	56.1296	0.646982	Normal
Allisonella_histaminiformans	0.523403	0.79156	0.0416667	0.0666667	1.17583e-05	1.16533e-05	NR	0.99107	-0.0129409	0.101516	Normal
Anaeroglobus_geminatus	0.523403	0.79156	0.0416667	0.0666667	3.245e-05	1.068e-05	NR	0.329122	-1.60331	0.101516	Normal
Dialister_invisus	0.419466	0.331551	0.25	0.4	0.000252333	0.000473927	R	1.87818	0.909333	0.47945	Normal
Dialister_pneumosintes	0.523403	0.79156	0.0416667	0.0666667	5.14083e-05	3.62e-06	NR	0.0704166	-3.82794	0.101516	Normal
Dialister_sp_CAG_357	0.419466	0.273563	0.0833333	0	0.000768954	0	NR	1.30047e-17	-56.0937	0.562943	Normal
Dialister_sp_CAG_486	0.419466	0.460597	0.0416667	0	0.000352446	0	NR	2.83732e-17	-54.9683	0.336679	Normal
Megasphaera_sp_MJR8396C	0.419466	0.225433	0	0.0666667	0	0.0026939	R	2.6939e+17	57.9025	0.646982	Normal
Veillonella_atypica	0.546765	0.895267	0.25	0.266667	0.000485717	5.15467e-05	NR	0.106125	-3.23616	0.0480472	Normal
Veillonella_dispar	0.419466	0.100618	0.208333	0.466667	3.6275e-05	0.000148287	R	4.08785	2.03134	0.997324	Normal
Veillonella_infantium	0.498154	0.641257	0.0833333	0.133333	1.50583e-05	1.506e-05	R	1.00011	0.00015967	0.192968	Normal
Veillonella_parvula	0.419466	0.0954696	0.333333	0.533333	6.90917e-05	0.00289732	R	41.9344	5.39006	1.02014	Normal
Veillonella_sp_CAG_933	0.419466	0.460597	0.0416667	0	0.0004222	0	NR	2.36855e-17	-55.2288	0.336679	Normal
Veillonella_sp_DORA_A_3_16_22	0.419466	0.146323	0.0416667	0.2	1.35e-06	2.86e-06	R	2.11852	1.08306	0.834686	Normal
Veillonella_tobetsuensis	0.419466	0.460597	0.0416667	0	0.000188667	0	NR	5.30035e-17	-54.0667	0.336679	Normal
Anaerococcus_vaginalis	0.419466	0.225433	0	0.0666667	0	3.218e-05	R	3218000000000000	51.5151	0.646982	Normal
Finegoldia_magna	0.419466	0.225433	0	0.0666667	0	7.184e-05	R	7184000000000000	52.6737	0.646982	Normal
Parvimonas_micra	0.473569	0.564903	0.125	0.0666667	6.17917e-06	6.06667e-07	NR	0.0981794	-3.34844	0.248026	Normal
Peptoniphilus_harei	0.419466	0.225433	0	0.0666667	0	2.664e-05	R	2664000000000000	51.2425	0.646982	Normal
Peptoniphilus_lacrimalis	0.419466	0.225433	0	0.0666667	0	1.49733e-05	R	1497333333333330	50.4113	0.646982	Normal
Fusobacterium_nucleatum	0.473569	0.564903	0.0833333	0.133333	3.66958e-05	9.66067e-05	R	2.63263	1.39651	0.248026	Normal
Fusobacterium_ulcerans	0.419466	0.225433	0	0.0666667	0	4.14933e-05	R	4149333333333330	51.8818	0.646982	Normal
Victivallales_bacterium_CCUG_44730	0.549395	0.925348	0.0833333	0.0666667	9.12917e-06	1.49067e-05	R	1.63286	0.707403	0.033695	Normal
Acetobacter_sp_CAG_267	0.419466	0.105859	0.0416667	0.2	3.02625e-05	0.000870893	R	28.778	4.84689	0.975274	Normal
Azospirillum_sp_47_25	0.419466	0.3326	0.0833333	0.2	1.54e-05	1.02e-05	NR	0.662338	-0.594361	0.478078	Normal
Oxalobacter_formigenes	0.419466	0.147598	0.0833333	0.266667	2.04333e-05	0.00010338	R	5.05938	2.33896	0.830919	Normal
Mesosutterella_multiformis	0.523403	0.734011	0.0416667	0.0666667	2.57917e-06	0.000133273	R	51.673	5.69134	0.134297	Normal
Parasutterella_excrementihominis	0.419466	0.295083	0.625	0.533333	0.0052237	0.00169318	NR	0.324134	-1.62534	0.530056	Normal
Sutterella_sp_CAG_351	0.523403	0.734011	0.0416667	0.0666667	1.90083e-05	9.06933e-05	R	4.77124	2.25436	0.134297	Normal
Sutterella_sp_CAG_521	0.419466	0.225433	0	0.0666667	0	0.00098696	R	9.8696e+16	56.4538	0.646982	Normal
Sutterella_wadsworthensis	0.473569	0.553073	0.166667	0.266667	0.000857308	0.000244107	NR	0.284736	-1.8123	0.257218	Normal
Turicimonas_muris	0.419466	0.0759831	0	0.133333	0	0.000336547	R	3.36547e+16	54.9017	1.11928	Normal
Neisseria_flavescens	0.419466	0.460597	0.0416667	0	2.1625e-06	0	NR	4.62428e-15	-47.6197	0.336679	Normal
Neisseria_subflava	0.419466	0.460597	0.0416667	0	2.7625e-06	0	NR	3.61991e-15	-47.973	0.336679	Normal
Bilophila_wadsworthia	0.523403	0.756303	0.666667	0.6	0.00175269	0.000982927	NR	0.560811	-0.834413	0.121304	Normal
Desulfovibrionaceae_bacterium	0.419466	0.225433	0	0.0666667	0	0.000382	R	3.82e+16	55.0844	0.646982	Normal
Desulfovibrio_desulfuricans	0.523403	0.79156	0.0416667	0.0666667	0.0001033	1.20667e-06	NR	0.0116812	-6.41967	0.101516	Normal
Desulfovibrio_fairfieldensis	0.549395	0.925348	0.0833333	0.0666667	1.8775e-05	5.38467e-05	R	2.868	1.52004	0.033695	Normal
Desulfovibrio_piger	0.419466	0.225433	0	0.0666667	0	0.000801867	R	8.01867e+16	56.1542	0.646982	Normal
Desulfovibrio_sp_AM18_2	0.419466	0.460597	0.0416667	0	0.000113108	0	NR	8.84108e-17	-53.3286	0.336679	Normal
Campylobacter_concisus	0.419466	0.273563	0.0833333	0	2.12083e-06	0	NR	4.71513e-15	-47.5916	0.562943	Normal
Campylobacter_gracilis	0.419466	0.242953	0.0833333	0.2	1.2625e-06	0.000126253	R	100.003	6.64389	0.614477	Normal
Campylobacter_ureolyticus	0.419466	0.225433	0	0.0666667	0	2e-07	R	20000000000001	44.1851	0.646982	Normal
Aeromonas_caviae	0.419466	0.225433	0	0.0666667	0	4.246e-05	R	4246000000000000	51.915	0.646982	Normal
Aeromonas_hydrophila	0.419466	0.0759831	0	0.133333	0	1.18867e-05	R	1188666666666670	50.0783	1.11928	Normal
Cardiobacterium_hominis	0.419466	0.460597	0.0416667	0	4.70833e-07	0	NR	2.12389e-14	-45.4203	0.336679	Normal
Citrobacter_amalonaticus	0.419466	0.384565	0.0833333	0.2	0.000597592	7.33333e-06	NR	0.0122715	-6.34855	0.415031	Normal
Citrobacter_braakii	0.419466	0.273563	0.0833333	0	4.14583e-06	0	NR	2.41206e-15	-48.5587	0.562943	Normal
Enterobacter_cloacae_complex	0.419466	0.460597	0.0416667	0	0.000217667	0	NR	4.59418e-17	-54.273	0.336679	Normal
Escherichia_coli	0.419466	0.0781955	0.75	0.733333	0.00919837	0.0347226	R	3.77487	1.91643	1.10682	Normal
Klebsiella_aerogenes	0.419466	0.460597	0.0416667	0	9.04167e-07	0	NR	1.10599e-14	-46.3617	0.336679	Normal
Klebsiella_michiganensis	0.419466	0.317571	0.0416667	0.133333	8.45833e-07	0.000158227	R	187.066	7.5474	0.49816	Normal
Klebsiella_oxytoca	0.419466	0.263588	0.0833333	0.2	3.55833e-06	4.26467e-05	R	11.985	3.58316	0.579074	Normal
Klebsiella_pneumoniae	0.419466	0.0505734	0.125	0.4	0.000305367	0.000253893	NR	0.831438	-0.26632	1.29608	Normal
Klebsiella_quasipneumoniae	0.419466	0.448145	0.125	0.2	1.51375e-05	0.000283873	R	18.753	4.22905	0.348582	Normal
Klebsiella_variicola	0.419466	0.338068	0.166667	0.333333	9.81542e-05	1.83e-05	NR	0.186441	-2.42321	0.470996	Normal
Hafnia_paralvei	0.419466	0.460597	0.0416667	0	1.72083e-06	0	NR	5.81114e-15	-47.2901	0.336679	Normal
Morganella_morganii	0.419466	0.460597	0.0416667	0	2.6225e-05	0	NR	3.81316e-16	-51.2199	0.336679	Normal
Proteus_mirabilis	0.523403	0.79156	0.0416667	0.0666667	3.60417e-06	3.34e-06	NR	0.926705	-0.109818	0.101516	Normal
Serratia_marcescens	0.419466	0.460597	0.0416667	0	6.3e-06	0	NR	1.5873e-15	-49.1623	0.336679	Normal
Aggregatibacter_aphrophilus	0.419466	0.225433	0	0.0666667	0	7.79333e-06	R	779333333333334	49.4692	0.646982	Normal
Haemophilus_parainfluenzae	0.419466	0.219642	0.291667	0.466667	6.46083e-05	0.000228207	R	3.53216	1.82055	0.658285	Normal
Haemophilus_sp_HMSC71H05	0.419466	0.169361	0.125	0	3.3125e-06	0	NR	3.01887e-15	-48.2349	0.771188	Normal
Proteobacteria_bacterium_CAG_139	0.478544	0.585496	0.208333	0.333333	0.0024481	0.000648307	NR	0.264821	-1.91691	0.232476	Normal
Proteobacteria_bacterium_CAG_495	0.419466	0.225433	0	0.0666667	0	9e-06	R	900000000000001	49.6769	0.646982	Normal
Brachyspira_sp_CAG_484	0.523403	0.734011	0.0416667	0.0666667	0.000148204	0.000383673	R	2.58882	1.37229	0.134297	Normal
Cloacibacillus_evryensis	0.482531	0.602535	0.0833333	0.133333	9.58208e-05	0.000266187	R	2.77796	1.47403	0.220018	Normal
Cloacibacillus_porcorum	0.419466	0.0759831	0	0.133333	0	4.41467e-05	R	4414666666666670	51.9712	1.11928	Normal
Pyramidobacter_piscolens	0.523403	0.734011	0.0416667	0.0666667	0.000688925	0.00164186	R	2.38322	1.25291	0.134297	Normal
Pyramidobacter_sp_C12_8	0.419466	0.225433	0	0.0666667	0	0.000306413	R	3.06413e+16	54.7663	0.646982	Normal
Akkermansia_muciniphila	0.523403	0.694314	0.75	0.733333	0.0209878	0.0231102	R	1.10113	0.138978	0.158444	Normal
Blastocystis_hominis	0.419466	0.225433	0	0.0666667	0	0.000312487	R	3.12487e+16	54.7946	0.646982	Normal
Escherichia_virus_wV8	0.523403	0.79156	0.0416667	0.0666667	0.000231029	1.42667e-06	NR	0.00617527	-7.33928	0.101516	Normal
Salmonella_virus_FelixO1	0.523403	0.79156	0.0416667	0.0666667	0.000153588	1.54667e-06	NR	0.0100703	-6.63375	0.101516	Normal
Erwinia_phage_vB_EamM_Y2	0.419466	0.273563	0.0833333	0	1.63917e-05	0	NR	6.10066e-16	-50.5419	0.562943	Normal
Haemophilus_phage_Aaphi23	0.419466	0.225433	0	0.0666667	0	4.11333e-06	R	411333333333334	48.5473	0.646982	Normal
Lactobacillus_phage_phiAQ113	0.419466	0.225433	0	0.0666667	0	3.23933e-05	R	3239333333333330	51.5246	0.646982	Normal
Yersinia_phage_PY100	0.419466	0.273563	0.0833333	0	1.82083e-06	0	NR	5.49199e-15	-47.3716	0.562943	Normal
Pseudomonas_virus_phiCTX	0.523403	0.734011	0.0416667	0.0666667	2.50417e-06	1.088e-05	R	4.34476	2.11928	0.134297	Normal
Salmonella_virus_PsP3	0.419466	0.225433	0	0.0666667	0	9.11333e-06	R	911333333333334	49.695	0.646982	Normal
Streptococcus_virus_Cp1	0.419466	0.0759831	0	0.133333	0	3.95867e-05	R	3958666666666670	51.8139	1.11928	Normal
Escherichia_phage_TL_2011b	0.419466	0.0759831	0	0.133333	0	3.44733e-05	R	3447333333333330	51.6144	1.11928	Normal
Escherichia_virus_phiV10	0.419466	0.225433	0	0.0666667	0	4.72e-06	R	472000000000001	48.7458	0.646982	Normal
Escherichia_phage_KBNP21	0.419466	0.460597	0.0416667	0	7.5875e-06	0	NR	1.31796e-15	-49.4306	0.336679	Normal
Escherichia_virus_N4	0.419466	0.460597	0.0416667	0	2.91667e-07	0	NR	3.42857e-14	-44.7294	0.336679	Normal
Escherichia_virus_Min27	0.419466	0.460597	0.0416667	0	9.04167e-07	0	NR	1.10599e-14	-46.3617	0.336679	Normal
Enterobacteria_phage_IME10	0.419466	0.460597	0.0416667	0	1.3e-06	0	NR	7.69231e-15	-46.8855	0.336679	Normal
Salmonella_phage_epsilon34	0.419466	0.460597	0.0416667	0	2.1375e-06	0	NR	4.67836e-15	-47.6029	0.336679	Normal
Salmonella_virus_HK620	0.419466	0.460597	0.0416667	0	1.34167e-06	0	NR	7.45342e-15	-46.931	0.336679	Normal
Shigella_virus_Sf6	0.419466	0.460597	0.0416667	0	1.93333e-06	0	NR	5.17241e-15	-47.4581	0.336679	Normal
Lactococcus_virus_bIL67	0.419466	0.3326	0.166667	0.0666667	0.000126754	2.58667e-06	NR	0.020407	-5.6148	0.478078	Normal
Lactococcus_virus_c2	0.473569	0.555509	0.416667	0.466667	0.000532542	4.13867e-05	NR	0.0777154	-3.68566	0.255309	Normal
Escherichia_virus_HK544	0.419466	0.225433	0	0.0666667	0	7.23333e-06	R	723333333333334	49.3617	0.646982	Normal
Klebsiella_virus_KP36	0.419466	0.460597	0.0416667	0	0.00146645	0	NR	6.81921e-18	-57.0251	0.336679	Normal
Streptococcus_phage_TP_J34	0.419466	0.225433	0	0.0666667	0	3.20667e-06	R	320666666666668	48.1881	0.646982	Normal
Streptococcus_virus_7201	0.549395	0.925348	0.0833333	0.0666667	9.54167e-06	1.76867e-05	R	1.85362	0.890349	0.033695	Normal
Streptococcus_virus_Sfi21	0.419466	0.225433	0	0.0666667	0	1.16333e-05	R	1163333333333330	50.0472	0.646982	Normal
Streptococcus_virus_phiAbc2	0.549395	0.918543	0.208333	0.2	1.26583e-05	2.59533e-05	R	2.0503	1.03583	0.0369005	Normal
Bacteroides_phage_B124_14	0.523403	0.79156	0.0416667	0.0666667	0.000108025	1.20667e-06	NR	0.0111703	-6.48419	0.101516	Normal
Clostridium_phage_PhiS63	0.419466	0.460597	0.0416667	0	1.99583e-06	0	NR	5.01044e-15	-47.504	0.336679	Normal
Clostridium_phage_vB_CpeS_CP51	0.419466	0.105859	0.166667	0	1.69625e-05	0	NR	5.89536e-16	-50.5913	0.975274	Normal
Enterobacteria_phage_HK225	0.419466	0.273563	0.0833333	0	7.55e-06	0	NR	1.3245e-15	-49.4235	0.562943	Normal
Enterobacteria_phage_mEp237	0.419466	0.273563	0.0833333	0	7.31667e-06	0	NR	1.36674e-15	-49.3782	0.562943	Normal
Enterobacteria_phage_mEp460	0.419466	0.273563	0.0833333	0	4.44583e-06	0	NR	2.2493e-15	-48.6594	0.562943	Normal
Enterococcus_phage_phiEf11	0.419466	0.460597	0.0416667	0	7.45e-06	0	NR	1.34228e-15	-49.4042	0.336679	Normal
Lactobacillus_phage_A2	0.523403	0.800394	0.166667	0.133333	5.92167e-05	2.66267e-05	NR	0.449648	-1.15313	0.0966962	Normal
Lactobacillus_phage_J1	0.419466	0.273563	0.0833333	0	2.68e-05	0	NR	3.73134e-16	-51.2512	0.562943	Normal
Lactobacillus_phage_JCL1032	0.419466	0.317571	0.0416667	0.133333	5.40417e-06	3.44333e-05	R	6.37163	2.67166	0.49816	Normal
Lactobacillus_phage_Lc_Nu	0.419466	0.225433	0	0.0666667	0	1.81533e-05	R	1815333333333330	50.6892	0.646982	Normal
Lactobacillus_phage_Lrm1	0.419466	0.169361	0.125	0	9.12917e-06	0	NR	1.09539e-15	-49.6975	0.771188	Normal
Lactobacillus_phage_phiadh	0.419466	0.225433	0	0.0666667	0	5.57333e-06	R	557333333333334	48.9855	0.646982	Normal
Lactobacillus_prophage_Lj965	0.419466	0.460597	0.0416667	0	1.825e-06	0	NR	5.47945e-15	-47.3749	0.336679	Normal
Lactococcus_phage_BK5_T	0.575694	1	0.125	0.133333	8.20417e-06	5.82667e-06	NR	0.710208	-0.493686	0	Normal
Lactococcus_phage_P087	0.523403	0.734011	0.0416667	0.0666667	1.575e-06	2.56667e-06	R	1.62963	0.704544	0.134297	Normal
Lactococcus_phage_P335_sensu_lato	0.419466	0.285402	0.0833333	0.2	7.65417e-06	3.00133e-05	R	3.92118	1.97129	0.544543	Normal
Lactococcus_phage_Tuc2009	0.419466	0.460597	0.0416667	0	0.000399375	0	NR	2.50391e-17	-55.1486	0.336679	Normal
Lactococcus_phage_bIL285	0.528662	0.821985	0.208333	0.2	2.6375e-05	8.06e-06	NR	0.305592	-1.71032	0.085136	Normal
Lactococcus_phage_bIL286	0.419466	0.118223	0.0416667	0.2	4.4e-06	2.87467e-05	R	6.53333	2.70782	0.927297	Normal
Lactococcus_phage_bIL309	0.531664	0.836114	0.166667	0.133333	1.36042e-05	1.28267e-05	NR	0.942848	-0.0849023	0.0777346	Normal
Lactococcus_phage_bIL310	0.523403	0.765087	0.166667	0.133333	5.42e-05	3.23933e-05	NR	0.597663	-0.742596	0.116289	Normal
Lactococcus_phage_bIL312	0.473569	0.564903	0.0833333	0.133333	1.28708e-05	4.80667e-05	R	3.73454	1.90093	0.248026	Normal
Lactococcus_phage_ul36	0.482531	0.602535	0.125	0.0666667	1.22042e-05	5.19333e-06	NR	0.425538	-1.23264	0.220018	Normal
Microbacterium_phage_Min1	0.419466	0.0759831	0	0.133333	0	1.07533e-05	R	1075333333333330	49.9337	1.11928	Normal
Pseudomonas_phage_B3	0.419466	0.460597	0.0416667	0	1.14583e-06	0	NR	8.72727e-15	-46.7034	0.336679	Normal
Pseudomonas_phage_F10	0.523403	0.734011	0.0416667	0.0666667	2.64583e-06	8.79333e-06	R	3.32346	1.73269	0.134297	Normal
Pseudomonas_phage_phi297	0.419466	0.225433	0	0.0666667	0	2.354e-05	R	2354000000000000	51.064	0.646982	Normal
Shigella_phage_pSf_1	0.419466	0.0759831	0	0.133333	0	7.91467e-05	R	7914666666666670	52.8135	1.11928	Normal
Streptococcus_phage_MM1	0.523403	0.79156	0.0416667	0.0666667	2.8625e-06	2.76667e-06	NR	0.966521	-0.0491269	0.101516	Normal
Streptococcus_phage_PH10	0.523403	0.800394	0.166667	0.133333	1.66042e-05	2.24733e-05	R	1.35348	0.436669	0.0966962	Normal
Streptococcus_phage_PH15	0.419466	0.34876	0.0416667	0.133333	7.63208e-05	7.05933e-05	NR	0.924955	-0.112545	0.457473	Normal
Streptococcus_phage_SM1	0.549395	0.925348	0.0833333	0.0666667	1.6875e-06	9.65333e-06	R	5.72049	2.51614	0.033695	Normal
Stx2_converting_phage_1717	0.549395	0.925348	0.0833333	0.0666667	9.4625e-06	1.394e-05	R	1.47318	0.558937	0.033695	Normal
Lactococcus_phage_340	0.419466	0.169361	0.125	0	0.00195528	0	NR	5.11435e-18	-57.4402	0.771188	Normal
Lactococcus_phage_P680	0.419466	0.460597	0.0416667	0	0.00134929	0	NR	7.4113e-18	-56.905	0.336679	Normal
Lactococcus_phage_jm2	0.419466	0.460597	0.0416667	0	0.00457212	0	NR	2.18717e-18	-58.6656	0.336679	Normal
Lactococcus_phage_jm3	0.419466	0.105859	0.166667	0	0.00622382	0	NR	1.60673e-18	-59.1106	0.975274	Normal
Lactococcus_phage_phi7	0.419466	0.460597	0.0416667	0	0.0015698	0	NR	6.37026e-18	-57.1234	0.336679	Normal
Human_betaherpesvirus_7	0.419466	0.460597	0.0416667	0	3.41667e-07	0	NR	2.92683e-14	-44.9577	0.336679	Normal
Human_endogenous_retrovirus_K	0.464414	0.53156	0.208333	0.266667	8.6875e-06	2.37067e-05	R	2.72882	1.44828	0.274448	Normal
Salmonella_phage_Fels_1	0.419466	0.225433	0	0.0666667	0	3.726e-05	R	3726000000000000	51.7265	0.646982	Normal
Streptococcus_phage_SW11	0.419466	0.460597	0.0416667	0	1.3e-06	0	NR	7.69231e-15	-46.8855	0.336679	Normal
