# Supplementary material for: Live biotherapeutic enterococcus lactis MNC-168 promotes the efficacy of immune checkpoint blockade in cancer therapy by activating STING pathway via bacterial membrane vesicles
Source: Gut Microbes. 2025 Sep 12;17(1):2557978. doi: 10.1080/19490976.2025.2557978 (PMC12439585; doi:10.1080/19490976.2025.2557978)
Supplement: Supplementary file 5.xlsx [file KGMI_A_2557978_SM1829.xlsx]

## Sheet: Sheet1
Supplementary file 5. Differential expressed genes of MNC-168 combine anti-PD-1 vs anti-PD-1
gene_name	log2FoldChange	pvalue	padj	change
Cxadr	2.60061	0.000138286	0.00120003	Up
mt-Nd3	2.29374	0.00413257	0.0151038	Up
Zfp968	2.19769	0.000137327	0.00119507	Up
Vmn2r97	2.07644	0.00937316	0.0287109	Up
Gm28941	1.99044	0.000586949	0.00341036	Up
Olfr1189	1.95644	0.000266044	0.00190589	Up
Olfr482	1.91452	0.010133	0.0304878	Up
Gm24187	1.85072	1.51789e-05	0.00025582	Up
Gm22574	1.84811	0.0118398	0.0342903	Up
Gm14387	1.84353	0.000176596	0.00143113	Up
Gm33378	1.80533	0.00045805	0.00283877	Up
Gm32687	1.79387	2.09526e-05	0.000315159	Up
Mir703	1.77557	5.12221e-06	0.000127749	Up
Gm10226	1.76814	0.00433674	0.0156866	Up
Gm16712	1.7529	0.0184056	0.0488224	Up
Gm49207	1.74478	8.57358e-05	0.000851183	Up
Ndufb2	1.71884	4.80298e-08	8.14818e-06	Up
Gm44941	1.6872	0.00306261	0.0118915	Up
Gm49733	1.66669	0.0188599	0.0497794	Up
Gm15536	1.63884	1.35755e-07	1.48637e-05	Up
Gm9805	1.61672	0.000306798	0.0021246	Up
Gm37621	1.61283	0.00261024	0.0105159	Up
Gm38244	1.60932	0.0102313	0.0307356	Up
Gm5805	1.60885	4.86117e-07	2.9546e-05	Up
4930549G23Rik	1.58363	0.00628398	0.0208808	Up
Klrc2	1.5768	0.000559792	0.00329473	Up
Lrrtm2	1.53878	0.000385314	0.00251521	Up
Rpl30-ps8	1.52966	0.00026331	0.00189333	Up
Gm8251	1.51764	0.00794178	0.0252118	Up
E030024N20Rik	1.51235	0.00465155	0.0165386	Up
Gm38253	1.50626	8.30406e-05	0.000829761	Up
Gm6377	1.49821	2.98084e-09	1.39449e-06	Up
Rpl39	1.49813	1.62504e-11	2.09062e-08	Up
Gm16386	1.4818	4.56379e-05	0.000542803	Up
Gm27477	1.46451	0.00298471	0.0116801	Up
Zfp947	1.46191	0.000151243	0.00127869	Up
5930409G06Rik	1.46049	0.000355922	0.00237867	Up
Gm43848	1.45127	0.0123154	0.0353853	Up
5430414B19Rik	1.44847	0.00467367	0.0165943	Up
Gm3604	1.42788	0.00015566	0.0013046	Up
Ikzf5	1.42259	1.14714e-06	4.95673e-05	Up
Gm10131	1.41122	0.0113253	0.0331514	Up
Gm17066	1.4093	4.05578e-07	2.69884e-05	Up
Klre1	1.40036	7.09566e-06	0.000159536	Up
Dazl	1.38065	0.0087681	0.0272545	Up
Klra7	1.36583	9.29802e-05	0.000898266	Up
Gm3325	1.35023	6.25357e-09	2.29864e-06	Up
Churc1	1.33722	3.11955e-08	6.48003e-06	Up
Rps27	1.33546	4.08609e-12	7.00901e-09	Up
Klrd1	1.3267	0.000126871	0.00113413	Up
Gm48308	1.32465	0.00473852	0.0167706	Up
Cmc4	1.32178	1.9148e-05	0.000296496	Up
Gm6526	1.31352	0.00516049	0.0179715	Up
Rpl7-ps7	1.31185	0.000387433	0.0025229	Up
Ifi214	1.31121	4.10383e-05	0.000504469	Up
Gm17655	1.30743	1.28835e-05	0.000231274	Up
Gm45501	1.30374	0.00963103	0.029257	Up
Gm49223	1.29469	0.00859017	0.0268072	Up
Naaladl2	1.29464	1.36426e-05	0.000241253	Up
Gm6710	1.29349	0.000407881	0.00261607	Up
Gm5141	1.28779	8.07486e-07	4.1973e-05	Up
Gm42658	1.28216	0.013079	0.0371437	Up
Zfp808	1.27976	5.07031e-07	3.03393e-05	Up
St8sia1	1.27195	0.00979757	0.0296549	Up
Gm16185	1.26888	1.76742e-05	0.000281949	Up
Gm4181	1.26864	0.0074088	0.0238584	Up
2300009A05Rik	1.26735	2.3186e-05	0.000335154	Up
Gm49911	1.26401	0.00904804	0.0279535	Up
Gm45221	1.24745	0.00400642	0.0147659	Up
AC125149.3	1.24488	0.00535424	0.0184581	Up
Cntn4	1.2445	0.00770155	0.0246203	Up
Rnaset2b	1.24277	0.000351919	0.0023642	Up
Gm20939	1.24015	9.0167e-05	0.000881569	Up
Gm20667	1.237	1.8404e-05	0.000287572	Up
Gm32031	1.22873	0.00645475	0.021338	Up
Itgad	1.22511	0.00385817	0.0143282	Up
Klra13-ps	1.22502	0.00541119	0.0186012	Up
2010008C14Rik	1.2221	0.00401975	0.0148036	Up
Zfp825	1.22168	7.00191e-08	9.98226e-06	Up
Depdc1a	1.2191	5.63531e-09	2.1219e-06	Up
1110059G10Rik	1.21529	2.24877e-12	4.95949e-09	Up
Znf41-ps	1.21508	1.22093e-05	0.000222273	Up
Zfp984	1.21198	1.55181e-08	3.77905e-06	Up
Zfp979	1.20101	5.34503e-07	3.14262e-05	Up
Il13ra2	1.19352	1.76466e-05	0.000281949	Up
Klrc1	1.18984	0.00110043	0.00546134	Up
Gm14124	1.18713	0.000635713	0.00361033	Up
3110039M20Rik	1.18593	8.941e-06	0.000184287	Up
Gm45094	1.18389	0.00067267	0.00377076	Up
Gt(ROSA)26Sor	1.18312	1.0106e-06	4.68799e-05	Up
Cysltr1	1.18115	3.46082e-10	2.32296e-07	Up
Zfp534	1.17753	0.00175773	0.00776197	Up
Cyp2r1	1.16481	0.0185157	0.0490302	Up
F630028O10Rik	1.16454	0.0086909	0.0270395	Up
Rps21	1.16374	1.25496e-08	3.34036e-06	Up
Gm43254	1.16301	0.000354392	0.00237442	Up
Gpr34	1.16249	9.20582e-09	2.9004e-06	Up
Dach2	1.16133	0.0107849	0.0318685	Up
BC028528	1.15661	6.74059e-05	0.000712749	Up
Zfp936	1.15134	0.00740487	0.0238507	Up
Zfp994	1.14758	1.40981e-08	3.68892e-06	Up
Igha	1.14615	0.00880292	0.0273372	Up
Cyp2b27-ps	1.14533	0.0108535	0.0320465	Up
Gm44616	1.14346	0.00961554	0.0292296	Up
Zfp758	1.14331	3.25741e-07	2.35776e-05	Up
Kcnt2	1.14074	0.00135718	0.00638393	Up
Cxcr6	1.13862	0.00733985	0.023666	Up
Zfp976	1.13441	1.36672e-05	0.000241412	Up
Atp5mpl	1.13046	2.77106e-08	5.94162e-06	Up
Wfdc3	1.13032	0.0184	0.0488158	Up
Asnsd1	1.12965	4.99939e-06	0.000126112	Up
Neto2	1.12914	5.59186e-06	0.000135463	Up
Zfp442	1.12864	0.00118019	0.00575299	Up
Gvin1	1.12499	4.27372e-07	2.79566e-05	Up
3830403N18Rik	1.11837	1.17645e-07	1.35538e-05	Up
Ndufb1-ps	1.11726	2.97668e-06	8.85433e-05	Up
4930557K07Rik	1.11701	0.0136808	0.0384356	Up
Cd200r4	1.11689	2.29795e-06	7.45442e-05	Up
Gm14296	1.1166	0.00182144	0.00797262	Up
Zfp977	1.11593	0.00566416	0.0192734	Up
Zfp988	1.11445	0.0025141	0.0102166	Up
Scoc	1.10909	1.37091e-06	5.4117e-05	Up
Gm38372	1.10874	0.00120002	0.00582395	Up
Gm29216	1.10855	0.00519595	0.0180713	Up
Gm48120	1.10682	0.0113763	0.0332566	Up
Cd28	1.10492	0.00110694	0.00548162	Up
Zfp345	1.10144	2.03449e-06	6.89478e-05	Up
Evi2	1.10022	0.000944108	0.00485894	Up
Il18r1	1.09678	0.00235873	0.00974359	Up
Stk26	1.09612	2.43373e-06	7.82748e-05	Up
Prrg1	1.09595	5.94728e-07	3.36316e-05	Up
Zfp119a	1.09377	3.83263e-07	2.63687e-05	Up
Rps4x-ps	1.09298	0.000748607	0.0040708	Up
Fgf10	1.08643	0.000247861	0.0018075	Up
Zfp992	1.08405	7.93667e-07	4.15343e-05	Up
Mageb4	1.08165	0.000892229	0.00465667	Up
Gm48961	1.07609	0.00819865	0.0257887	Up
Gm42664	1.07308	0.0012365	0.00595407	Up
Nbdy	1.06977	2.53947e-10	1.78202e-07	Up
Gm43719	1.06772	0.000176707	0.00143127	Up
Sirpb1b	1.06336	2.36061e-08	5.20615e-06	Up
Tmed5	1.0612	2.36641e-07	2.01531e-05	Up
Zfp654	1.05944	2.2103e-07	2.01531e-05	Up
Cd96	1.05796	0.00149999	0.0068782	Up
Rps6-ps3	1.05671	0.000111015	0.00102586	Up
Zfp518a	1.05531	1.26827e-09	7.53061e-07	Up
Ier3ip1	1.05492	7.14375e-08	9.98226e-06	Up
AW112010	1.05272	0.00811091	0.0255909	Up
Icos	1.05241	0.0142933	0.03978	Up
Zfp931	1.04991	8.17075e-06	0.000172558	Up
Lypla1	1.04839	4.90384e-07	2.96885e-05	Up
Gm4841	1.04754	0.00015291	0.00128697	Up
Ap1s3	1.0402	0.00113239	0.00556924	Up
Gm13230	1.04007	1.22719e-08	3.32375e-06	Up
Gm11826	1.03931	0.00594531	0.019979	Up
Gm35315	1.03729	0.00010913	0.00101491	Up
Zfp943	1.03707	4.1663e-08	7.56698e-06	Up
BC024063	1.03376	0.000279697	0.00197438	Up
Arhgap15	1.03356	7.59442e-06	0.00016523	Up
Gm9493	1.031	1.27305e-06	5.23867e-05	Up
AU041133	1.03087	0.000483011	0.00295199	Up
Zfp800	1.02916	2.15533e-10	1.58447e-07	Up
Lrif1	1.02832	2.14838e-06	7.14799e-05	Up
Gm4813	1.0276	0.00174426	0.00771129	Up
Gpr174	1.02688	0.0091177	0.0281349	Up
Gm36161	1.02556	5.0561e-06	0.00012692	Up
Klra17	1.02298	0.0151735	0.0417406	Up
Zfp97	1.02271	1.49771e-05	0.000254364	Up
Wincr1	1.02246	0.000145731	0.00124436	Up
Gbp6	1.02071	0.000457215	0.00283815	Up
Ndufc1	1.02041	2.12047e-06	7.07039e-05	Up
Gm49331	1.02008	0.000175553	0.00142606	Up
Gm43300	1.01834	0.00296822	0.0116303	Up
Gm5165	1.01796	0.000116645	0.00106491	Up
Lcorl	1.01733	2.8618e-07	2.20902e-05	Up
Ctla2a	1.01476	3.08148e-07	2.31187e-05	Up
Ereg	1.01475	0.0114753	0.0334698	Up
Gm14138	1.01355	0.0143227	0.0398476	Up
Klri2	1.007	0.00569099	0.0193221	Up
Arhgap5	1.00681	1.66908e-07	1.69521e-05	Up
Gm49760	1.00646	5.62443e-06	0.000135488	Up
Gm20604	1.00491	3.03076e-05	0.00040523	Up
Gm15428	1.00005	0.0122359	0.035183	Up
Nab2	-1.00013	0.00105095	0.00527457	Down
Htra2	-1.00068	1.58299e-06	5.90599e-05	Down
Angptl6	-1.00075	0.000120009	0.0010879	Down
Col16a1	-1.00088	0.000954292	0.00490588	Down
Eva1b	-1.00143	0.000926128	0.00478981	Down
Cep131	-1.00354	0.00064973	0.00367016	Down
Tle5	-1.00433	0.000158743	0.0013254	Down
Hcfc1r1	-1.00721	0.00731437	0.0236035	Down
Esrra	-1.01068	0.000238301	0.00175737	Down
Trip10	-1.01222	4.49614e-08	8.06958e-06	Down
Fjx1	-1.01264	5.18724e-05	0.000591795	Down
Cplane2	-1.01472	0.00636022	0.0210842	Down
Card19	-1.01545	0.000512924	0.00308955	Down
Bax	-1.01711	1.95036e-06	6.78146e-05	Down
Nes	-1.01746	5.55906e-06	0.000135422	Down
Zbtb12	-1.01766	0.00181774	0.00796395	Down
Os9	-1.01868	0.000835972	0.00443954	Down
Mrpl54	-1.019	0.000299982	0.00208832	Down
Isoc2a	-1.0194	6.10317e-06	0.000143629	Down
Ttll11	-1.01952	0.00532388	0.0184035	Down
R3hcc1	-1.01979	0.00130026	0.00618402	Down
Nfkbil1	-1.02299	0.000653476	0.00368727	Down
Urm1	-1.02315	1.06574e-05	0.000203876	Down
Gm10335	-1.0238	0.00181944	0.00796838	Down
Gm14438	-1.02449	0.00727572	0.0235132	Down
Gpatch4	-1.0253	2.55106e-06	8.02104e-05	Down
Gm49405	-1.02638	0.000737477	0.00403158	Down
Nsfl1c	-1.03149	2.15679e-06	7.15689e-05	Down
Hoxb5os	-1.03456	0.0034986	0.0132576	Down
Zfp385a	-1.03478	3.65928e-05	0.000463049	Down
Higd2a	-1.03823	8.78293e-06	0.000182246	Down
Safb	-1.03829	8.84001e-07	4.38817e-05	Down
Ccdc12	-1.04065	1.64194e-05	0.000268982	Down
Junb	-1.04132	0.00578478	0.0195674	Down
Nudc	-1.0429	2.41086e-07	2.01531e-05	Down
C1qa	-1.04296	0.000537848	0.0032022	Down
Sh3bgrl3	-1.04512	0.00026886	0.00191844	Down
Naprt	-1.04583	0.00223214	0.00933111	Down
Rcn3	-1.04663	0.000305976	0.00212013	Down
Gipc1	-1.04752	6.42515e-05	0.00069123	Down
Col7a1	-1.05027	0.000238597	0.00175737	Down
Prr5	-1.0515	0.0038705	0.0143498	Down
Dazap1	-1.05291	3.54408e-06	9.75377e-05	Down
Trir	-1.05514	6.57175e-06	0.000150901	Down
Gm50455	-1.05559	0.000805755	0.0043102	Down
Tinagl1	-1.05574	4.96878e-05	0.000576752	Down
Rps15	-1.05667	0.000228412	0.0017088	Down
Gm49774	-1.0587	0.00275496	0.0109579	Down
Zbtb7b	-1.06233	2.58159e-05	0.000363306	Down
Avil	-1.0653	0.00353056	0.0133627	Down
Gm4617	-1.06544	0.000309901	0.00214193	Down
Map1lc3a	-1.06639	0.00552901	0.0189135	Down
Rita1	-1.06952	0.000255796	0.00185398	Down
Spsb2	-1.07135	0.000109408	0.00101579	Down
Tmem79	-1.0749	0.00426235	0.0154848	Down
Tbkbp1	-1.07629	0.00150738	0.00689916	Down
Rpl36a-ps3	-1.07865	0.0166763	0.0450965	Down
Cep295nl	-1.07878	0.00861484	0.0268679	Down
Ndufs6	-1.0794	1.33458e-06	5.33763e-05	Down
Lzts2	-1.07996	0.00382797	0.0142417	Down
Gstt1	-1.08259	0.00771009	0.0246334	Down
Tmem171	-1.08501	0.000405725	0.00260548	Down
Nsa2-ps1	-1.0852	0.0136119	0.0382909	Down
Cdc42ep5	-1.08622	0.00187126	0.00813279	Down
Cltb	-1.08643	2.77671e-05	0.000380025	Down
Swi5	-1.08968	1.77372e-05	0.000282296	Down
Enho	-1.09222	0.0044263	0.0159248	Down
Tmem151a	-1.09451	0.00101468	0.00514099	Down
H2aj	-1.09555	1.46946e-05	0.000252302	Down
Safb2	-1.09578	3.79256e-07	2.62554e-05	Down
Slc39a5	-1.10101	0.00303761	0.0118272	Down
Tfpt	-1.10114	0.000269866	0.00192434	Down
Gm10288	-1.10369	0.00611873	0.0204448	Down
Nhp2	-1.10574	1.5153e-08	3.77905e-06	Down
S100a13	-1.10757	0.000365644	0.00242237	Down
Rpl36a-ps2	-1.11164	0.00456874	0.0163005	Down
Grasp	-1.11342	0.000447644	0.00278771	Down
Rpl23a	-1.11462	0.0134373	0.0379381	Down
Hmga1	-1.11505	2.80063e-06	8.49433e-05	Down
Ccdc124	-1.11598	4.20382e-06	0.000110372	Down
Exoc3l2	-1.11744	0.00284288	0.0112331	Down
Snrnp35	-1.11744	0.00127133	0.00608204	Down
Irx1	-1.11779	0.000250634	0.00182428	Down
Uba52	-1.11846	0.00143204	0.00665296	Down
Gm49066	-1.11881	0.00357561	0.0135063	Down
Sart1	-1.12043	1.00963e-06	4.68799e-05	Down
Rhox5	-1.12215	2.48357e-07	2.01797e-05	Down
Ptp4a1	-1.12327	0.00280454	0.0111208	Down
Ccl1	-1.12348	0.0028223	0.0111662	Down
Ndufb8	-1.12725	3.21189e-06	9.17472e-05	Down
Cbx8	-1.13123	2.19567e-05	0.000324061	Down
Gm21769	-1.1319	0.00376025	0.0140457	Down
Pmel	-1.13392	0.0166767	0.0450965	Down
Rpl28	-1.13619	0.00302464	0.0117837	Down
Yif1b	-1.1384	2.84524e-06	8.6127e-05	Down
Nupr1	-1.14679	0.00485679	0.017099	Down
Dbp	-1.15101	0.00261181	0.0105195	Down
Rhoc	-1.15128	0.000212826	0.00162815	Down
Taf15	-1.15306	4.45092e-06	0.000116463	Down
Rpl7a-ps5	-1.15553	0.0159734	0.0435532	Down
Gas8	-1.15587	5.92075e-06	0.000140434	Down
Selenbp1	-1.15593	0.00822833	0.0258767	Down
Rpl35	-1.15633	0.00408316	0.0149516	Down
Aldh2	-1.15646	5.80884e-05	0.00064423	Down
Gm10425	-1.1582	0.0125537	0.0359135	Down
Mrps21	-1.15951	0.000256708	0.00185797	Down
Tmem116	-1.16098	0.000813114	0.00434055	Down
Lamtor4	-1.16142	1.90831e-05	0.000295789	Down
Rundc3a	-1.16781	1.19085e-07	1.36181e-05	Down
Caskin1	-1.16817	0.0101541	0.0305395	Down
1110006O24Rik	-1.17192	0.00311916	0.0120753	Down
Lsm7	-1.17201	7.23212e-08	9.98226e-06	Down
Gm14230	-1.17229	3.10084e-05	0.000410555	Down
Dbndd2	-1.17301	2.40803e-07	2.01531e-05	Down
Cdh15	-1.17492	0.00288616	0.0113781	Down
Ppp1r14b	-1.17665	3.2683e-07	2.35776e-05	Down
Gtf2f1	-1.17865	2.02821e-06	6.89478e-05	Down
Myl6	-1.17966	5.87601e-06	0.000139775	Down
Ppfia3	-1.1805	0.000412892	0.00264013	Down
Snrpd3	-1.18204	1.49147e-09	7.93974e-07	Down
Gm5487	-1.18347	0.00198655	0.0085356	Down
Gm7332	-1.18682	0.000503589	0.00304401	Down
Gpx4-ps2	-1.19045	0.00246784	0.010071	Down
Gm9333	-1.19237	0.00202037	0.008633	Down
Mfap4	-1.19332	0.0025729	0.0104007	Down
Gm10269	-1.19407	0.0115716	0.0336806	Down
Drap1	-1.19514	3.53331e-05	0.000451924	Down
Tssc4	-1.19811	2.92773e-05	0.000395782	Down
Sync	-1.20246	0.00616597	0.0205848	Down
Lgals1	-1.20279	0.00194197	0.0083978	Down
Spire2	-1.20387	4.56991e-08	8.06958e-06	Down
Arl3	-1.20395	9.73525e-05	0.000927161	Down
2410006H16Rik	-1.21233	0.00155823	0.0070649	Down
Fhdc1	-1.21928	1.32021e-06	5.30765e-05	Down
Gm10752	-1.21997	0.00918438	0.0282654	Down
Gdpd3	-1.22162	0.000769281	0.00415869	Down
Efna3	-1.22267	3.71085e-05	0.000467276	Down
Mrnip	-1.22316	0.000443611	0.00277042	Down
Rnf5	-1.2241	2.02738e-05	0.000308666	Down
1700003F12Rik	-1.22485	0.000391285	0.00254129	Down
Cd177	-1.22494	0.0153634	0.0421913	Down
Cox5b	-1.22495	2.24608e-05	0.000328223	Down
Gm17501	-1.22909	0.000225027	0.00169214	Down
Rpl14-ps1	-1.23231	0.000691291	0.00384582	Down
Il17d	-1.23242	0.0175374	0.0469712	Down
Lamtor2	-1.23569	2.60577e-05	0.000364054	Down
Gm6477	-1.2357	0.0117096	0.0339992	Down
Lmtk3	-1.2368	0.00712976	0.0231044	Down
Dok2	-1.23738	0.000597545	0.00345891	Down
9330020H09Rik	-1.24035	0.00828398	0.0260327	Down
Gm8066	-1.24164	0.0117241	0.0340326	Down
Gm10156	-1.24301	0.00915198	0.0281994	Down
Pfdn2	-1.2432	4.97909e-07	2.9963e-05	Down
Serf2	-1.24481	1.53146e-05	0.000256985	Down
Leng1	-1.24628	7.69527e-07	4.07492e-05	Down
Nfatc4	-1.24792	0.0173018	0.0464398	Down
Bbc3	-1.25122	0.000774212	0.0041762	Down
Gm7336	-1.2554	0.000183759	0.0014706	Down
Gm49601	-1.25776	0.000461784	0.00285275	Down
Tmem54	-1.26149	0.00068688	0.0038268	Down
Gm5559	-1.26675	0.000441612	0.00275905	Down
Tbx2	-1.26933	0.00960431	0.0292057	Down
Snrnp70	-1.26935	1.32582e-05	0.000235807	Down
Dohh	-1.27125	2.43736e-05	0.000347443	Down
E030042O20Rik	-1.27412	0.00987572	0.0298417	Down
Ubb-ps	-1.27673	1.60252e-05	0.00026403	Down
Emc9	-1.2777	4.11904e-05	0.00050517	Down
Polr2l	-1.28242	2.47452e-07	2.01797e-05	Down
Efnb3	-1.28365	0.000144597	0.0012381	Down
Pgam2	-1.2932	0.0162334	0.0441918	Down
Misp	-1.29339	6.17282e-05	0.000672246	Down
Ccdc28b	-1.29475	8.98306e-06	0.000184416	Down
Ccdc9	-1.2967	7.54186e-06	0.000164684	Down
4933440N22Rik	-1.2974	0.0108757	0.0320907	Down
Hnrnpab	-1.30168	1.48164e-06	5.70412e-05	Down
Fosl1	-1.30329	0.000164381	0.0013607	Down
Pin4	-1.30524	0.0004461	0.00278329	Down
Hmgb1-ps8	-1.30695	0.00533243	0.0184289	Down
Cd79a	-1.30734	0.00515019	0.0179518	Down
Gm42984	-1.31097	2.64001e-05	0.000367673	Down
Hmox1	-1.31509	0.0020321	0.00867335	Down
Atpif1	-1.32182	8.72168e-06	0.000181218	Down
Col1a1	-1.32861	0.00522321	0.0181326	Down
C130074G19Rik	-1.3329	0.00298986	0.0116973	Down
Pacsin3	-1.34966	1.46828e-06	5.6953e-05	Down
Spa17	-1.35611	0.000741134	0.00404253	Down
Gm20544	-1.36346	0.00314523	0.0121603	Down
Gm2415	-1.36892	0.000130284	0.00115157	Down
Ndufb6	-1.37088	1.29467e-06	5.24595e-05	Down
Vps37d	-1.37323	8.04842e-09	2.73454e-06	Down
Plekha7	-1.37663	0.00464498	0.0165229	Down
Gm15347	-1.37668	0.000102204	0.000961499	Down
Mea1	-1.37718	3.5202e-05	0.000450695	Down
Sf3a2	-1.38484	0.000630998	0.00359327	Down
Gm45133	-1.39394	0.00269233	0.0107596	Down
Rtl8c	-1.39867	0.0064328	0.0212791	Down
Slc39a7	-1.40126	3.36332e-05	0.000438539	Down
Nr2f6	-1.41008	4.61091e-09	1.82521e-06	Down
Phf1	-1.41348	0.000588848	0.0034201	Down
Gm12430	-1.41627	0.00742637	0.0239	Down
Gm13421	-1.42167	0.00384877	0.0143002	Down
Gm10060	-1.42193	0.00685387	0.0223646	Down
Nyap1	-1.42289	0.000957986	0.00491832	Down
Gm13372	-1.42424	0.00757045	0.0242827	Down
Pabpn1	-1.43069	6.95795e-05	0.00073031	Down
Rps2-ps13	-1.4322	4.68548e-05	0.000551529	Down
Gm13394	-1.43385	0.000781283	0.00420552	Down
Rpsa-ps9	-1.43528	0.00166654	0.00745793	Down
Insyn1	-1.43923	0.0105283	0.03131	Down
Crip1	-1.44482	3.97494e-06	0.000106352	Down
Gm48276	-1.45312	0.0051597	0.0179715	Down
Hoxb3	-1.46347	0.00163882	0.00736969	Down
Dnaja4	-1.4655	0.00945558	0.0288603	Down
Crabp2	-1.47197	0.0125223	0.0358663	Down
Gm5518	-1.47935	0.00657119	0.021616	Down
Gm9824	-1.48221	0.00116937	0.00571472	Down
Ddrgk1	-1.48504	1.30656e-13	6.72356e-10	Down
Gm11560	-1.4866	0.00115466	0.00565716	Down
Tmsb10	-1.4927	0.00704879	0.0229001	Down
Pnma1	-1.50436	0.0015854	0.00717122	Down
Gar1	-1.5103	4.69821e-07	2.92524e-05	Down
Ndufa4l2	-1.51524	0.00153486	0.00699591	Down
Gm12960	-1.51753	0.00141478	0.00659858	Down
Gm43863	-1.52077	0.0120539	0.0347503	Down
Grrp1	-1.52811	0.00627277	0.0208555	Down
Ilk	-1.53356	0.010968	0.0323199	Down
Ino80b	-1.5354	1.03063e-08	3.07194e-06	Down
Nme2	-1.53695	0.01174	0.0340552	Down
Bcl7c	-1.55275	3.62923e-13	1.12056e-09	Down
Gm14648	-1.56334	0.0005843	0.00339881	Down
Alas2	-1.57508	0.0155012	0.0425132	Down
Rpl21-ps15	-1.57748	5.07734e-05	0.000584519	Down
Lncppara	-1.57874	0.002319	0.00961866	Down
Tbx1	-1.583	0.0125724	0.0359396	Down
Nfe2	-1.58423	0.0114336	0.0333711	Down
Edf1	-1.58947	5.11291e-13	1.31555e-09	Down
Arc	-1.60318	0.00303866	0.0118282	Down
Gm5898	-1.62082	0.00171428	0.00760709	Down
Polr2j	-1.62825	1.3074e-06	5.28369e-05	Down
Gm6793	-1.6283	0.0019692	0.00847048	Down
Erf	-1.63278	1.07702e-10	9.53934e-08	Down
Mien1	-1.63529	3.07907e-05	0.000408373	Down
Gm23935	-1.65976	0.0123682	0.035504	Down
Rnf26	-1.67248	0.000203958	0.0015783	Down
Zfp428	-1.67295	8.24829e-06	0.00017372	Down
Creb3l1	-1.67962	0.00290532	0.0114332	Down
Gm36584	-1.69672	0.005072	0.0177153	Down
Fkbp2	-1.69816	9.64589e-14	6.72356e-10	Down
Gm50475	-1.70435	1.19204e-08	3.2973e-06	Down
Hes7	-1.7088	0.000520777	0.00312831	Down
Gm13577	-1.72147	6.93503e-07	3.80258e-05	Down
Apex1	-1.72278	4.98801e-07	2.9963e-05	Down
Gm8034	-1.74586	0.00475779	0.0168266	Down
Ssbp4	-1.74992	1.48224e-09	7.93974e-07	Down
Zbtb16	-1.76015	0.016954	0.0457342	Down
Mrpl23-ps1	-1.77123	0.00149735	0.0068782	Down
Gm43951	-1.77517	6.52922e-05	0.000698048	Down
Uqcr11	-1.77755	3.11854e-13	1.12056e-09	Down
Pdap1	-1.80133	4.7602e-12	7.34879e-09	Down
Chtf8	-1.80811	3.15633e-06	9.13241e-05	Down
Rpl15-ps3	-1.80885	0.00426288	0.0154848	Down
Rhbdl1	-1.81196	0.0169038	0.0456145	Down
Gnas	-1.83789	1.48323e-10	1.20516e-07	Down
mt-Tl2	-1.84215	0.000384717	0.00251344	Down
Gm9800	-1.84283	0.00129044	0.00615632	Down
Gm10382	-1.92872	0.00492054	0.017288	Down
Pet100	-1.9358	3.47797e-09	1.49147e-06	Down
Dynlt1c	-1.94437	2.20964e-11	2.44975e-08	Down
Llph-ps2	-1.96031	0.00493478	0.0173301	Down
Gm13292	-1.96525	1.75379e-05	0.000280861	Down
Gm10357	-1.97537	0.000541914	0.00321524	Down
Ankrd34a	-1.98409	0.0163541	0.0444228	Down
Folr2	-2.0121	0.000229568	0.00171211	Down
Sbsn	-2.01547	0.00282088	0.0111635	Down
6430573P05Rik	-2.02065	8.86109e-05	0.00086966	Down
Gm13136	-2.07084	0.000509527	0.00307029	Down
Cadm4	-2.12586	0.000831214	0.0044234	Down
Tpbgl	-2.14692	0.00132158	0.00625269	Down
Fen1	-2.15185	5.83563e-10	3.60362e-07	Down
Pfdn6	-2.1573	3.63438e-12	7.00901e-09	Down
Gm10282	-2.15989	2.69568e-05	0.000373015	Down
Cox11	-2.17003	6.74727e-12	9.46948e-09	Down
Efs	-2.2947	0.00593599	0.0199564	Down
Naa38	-2.29842	3.62459e-09	1.51234e-06	Down
Rbm3-ps	-2.30826	0.000877668	0.00459921	Down
Gm4673	-2.35989	1.04763e-08	3.07194e-06	Down
Hmgb1-ps2	-2.3784	6.38117e-15	9.85124e-11	Down
Mapkapk5	-2.66296	5.09303e-09	1.96566e-06	Down
Gm45734	-2.67867	2.22334e-05	0.000326627	Down
CAAA01147332.1	-2.86051	9.12902e-07	4.45993e-05	Down
mt-Atp8	-3.22995	5.50216e-07	3.19332e-05	Down
